# Supplementary material for: Bis(μ-4-bromo­benzoato)-κ3 O,O′:O′;O:O,O′-bis­[μ-1,3-bis­(pyridin-4-yl)propane-κ2 N:N′]bis­[(4-bromo­benzoato-κ2 O,O′)cadmium]
Source: Acta Crystallogr Sect E Struct Rep Online. 2011 Oct 29;67(Pt 11):m1621. doi: 10.1107/S1600536811043996 (PMC3247541; doi:10.1107/S1600536811043996)
Supplement: Supplementary file 1 [file e-67-m1621-sup1.cif]

##############################################################################
#                                                                            #
# This CIF contains the data in a paper accepted for publication in          #
# Acta Crystallographica Section E. It conforms to the requirements of       #
# Notes for Authors for Acta Crystallographica Section E, and has been       #
# peer reviewed under the auspices of the IUCr Commission on Journals.       #
#                                                                            #
# Full details of the Crystallographic Information File format               #
# are given in the paper "The Crystallographic Information File (CIF):       #
# a New Standard Archive File for Crystallography" by S. R. Hall, F. H.      #
# Allen and I. D. Brown [Acta Cryst. (1991), A47, 655-685].                  #
#                                                                            #
# The current version of the core CIF dictionary is obtainable from          #
# ftp://ftp.iucr.org/pub/cif_core.dic.                                       #
#                                                                            #
# Software is freely available for graphical display of the structure(s)     #
# in this CIF. For information consult the CIF software page                 #
# http://www.iucr.org/resources/cif/software.                                #
#                                                                            #
# This file may be used for bona fide research purposes within the           #
# scientific community so long as proper attribution is given to the journal # 
# article from which it was obtained.                                        #
#                                                                            #
##############################################################################
data_I
_audit_creation_method     SHELXL-97
_chemical_name_systematic
;
Bis(\m-4-bromobenzoato)-\k^3^<i>O</i>,<i>O</i>':<i>O</i>';<i>O</i>:<i>O</i>,
<i>O</i>'-bis[\m-1,3-bis(pyridin-4-yl)propane-\k^2^<i>N</i>:<i>N</i>']bis[(4-
bromobenzoato-\k^2^<i>O</i>,<i>O</i>')cadmium]
;
_chemical_name_common     ?
_chemical_formula_moiety     'C54 H44 Br4 Cd2 N4 O8'
_chemical_formula_sum     'C54 H44 Br4 Cd2 N4 O8'
_chemical_formula_iupac     '[Cd2 (C7 H4 Br O2)4 (C13 H14 N2)2]'
_chemical_formula_weight     1421.35
_chemical_melting_point     ?
_symmetry_cell_setting     tetragonal
_symmetry_space_group_name_H-M     'P 43 21 2'
_symmetry_space_group_name_Hall     'P 4nw 2abw'
loop_
    _symmetry_equiv_pos_as_xyz
    'x, y, z'
    '-x, -y, z+1/2'
    '-y+1/2, x+1/2, z+3/4'
    'y+1/2, -x+1/2, z+1/4'
    '-x+1/2, y+1/2, -z+3/4'
    'x+1/2, -y+1/2, -z+1/4'
    'y, x, -z'
    '-y, -x, -z+1/2'
_cell_length_a     13.7829(10)
_cell_length_b     13.7829
_cell_length_c     27.8235(17)
_cell_angle_alpha     90.00
_cell_angle_beta     90.00
_cell_angle_gamma     90.00
_cell_volume     5285.6(5)
_cell_formula_units_Z     4
_cell_measurement_reflns_used     18739
_cell_measurement_theta_min     3.0320
_cell_measurement_theta_max     27.4971
_cell_measurement_temperature     223(2)
_exptl_crystal_description     block
_exptl_crystal_colour     colorless
_exptl_crystal_size_max     0.45
_exptl_crystal_size_mid     0.40
_exptl_crystal_size_min     0.35
_exptl_crystal_density_diffrn     1.786
_exptl_crystal_density_meas     ?
_exptl_crystal_density_method     'not measured'
_exptl_crystal_F_000     2784
_exptl_absorpt_coefficient_mu     3.886
_exptl_absorpt_correction_type     multi-scan
_exptl_absorpt_process_details     '(REQAB; Jacobson, 1998)'
_exptl_absorpt_correction_T_min     0.1738
_exptl_absorpt_correction_T_max     0.2555
_exptl_special_details     ?
_diffrn_ambient_temperature     223(2)
_diffrn_radiation_type     MoK\a
_diffrn_radiation_wavelength     0.71073
_diffrn_radiation_source     'fine-focus sealed tube'
_diffrn_radiation_monochromator     graphite
_diffrn_measurement_device_type     'Rigaku Mercury area-detector'
_diffrn_measurement_method     \w
_diffrn_detector_area_resol_mean     ?
_diffrn_reflns_number     25017
_diffrn_reflns_av_R_equivalents     0.0508
_diffrn_reflns_av_sigmaI/netI     0.0935
_diffrn_reflns_theta_min     3.03
_diffrn_reflns_theta_max     27.50
_diffrn_reflns_theta_full     27.50
_diffrn_measured_fraction_theta_max     0.993
_diffrn_measured_fraction_theta_full     0.993
_diffrn_reflns_limit_h_min     -17
_diffrn_reflns_limit_h_max     15
_diffrn_reflns_limit_k_min     -14
_diffrn_reflns_limit_k_max     17
_diffrn_reflns_limit_l_min     -36
_diffrn_reflns_limit_l_max     34
_diffrn_standards_number     0
_diffrn_standards_interval_count     0
_diffrn_standards_interval_time     0
_diffrn_standards_decay_%     0
_reflns_number_total     6020
_reflns_number_gt     5452
_reflns_threshold_expression     I>2sigma(I)
_refine_ls_structure_factor_coef     Fsqd
_refine_ls_matrix_type     full
_refine_ls_R_factor_all     0.0501
_refine_ls_R_factor_gt     0.0438
_refine_ls_wR_factor_gt     0.1001
_refine_ls_wR_factor_ref     0.1036
_refine_ls_goodness_of_fit_ref     1.048
_refine_ls_restrained_S_all     1.079
_refine_ls_number_reflns     6020
_refine_ls_number_parameters     334
_refine_ls_number_restraints     34
_refine_ls_hydrogen_treatment     constr
_refine_ls_weighting_scheme     calc
_refine_ls_weighting_details
                 'calc w=1/[\s^2^(Fo^2^)+(0.0507P)^2^] where P=(Fo^2^+2Fc^2^)/3'
_atom_sites_solution_hydrogens     geom
_atom_sites_solution_primary     direct
_atom_sites_solution_secondary     difmap
_refine_ls_shift/su_max     0.001
_refine_ls_shift/su_mean     0.001
_refine_diff_density_max     0.729
_refine_diff_density_min     -0.712
_refine_ls_extinction_method     none
_refine_ls_extinction_coef     ?
_refine_ls_abs_structure_details     'Flack (1983), 2533 Friedel pairs'
_refine_ls_abs_structure_Flack     0.006(12)
loop_
    _atom_type_symbol
    _atom_type_description
    _atom_type_scat_dispersion_real
    _atom_type_scat_dispersion_imag
    _atom_type_scat_source
    'C' 'C' 0.0033 0.0016
                         'International Tables Vol C Tables 4.2.6.8 and 6.1.1.4'
    'H' 'H' 0.0000 0.0000
                         'International Tables Vol C Tables 4.2.6.8 and 6.1.1.4'
    'N' 'N' 0.0061 0.0033
                         'International Tables Vol C Tables 4.2.6.8 and 6.1.1.4'
    'O' 'O' 0.0106 0.0060
                         'International Tables Vol C Tables 4.2.6.8 and 6.1.1.4'
    'Br' 'Br' -0.2901 2.4595
                         'International Tables Vol C Tables 4.2.6.8 and 6.1.1.4'
    'Cd' 'Cd' -0.8075 1.2024
                         'International Tables Vol C Tables 4.2.6.8 and 6.1.1.4'
_computing_data_collection     'CrystalClear (Rigaku, 2001)'
_computing_cell_refinement     'CrystalClear (Rigaku, 2001)'
_computing_data_reduction     'CrystalStructure (Rigaku/MSC, 2004)'
_computing_structure_solution     'SHELXS97 (Sheldrick, 2008)'
_computing_structure_refinement     'SHELXL97 (Sheldrick, 2008)'
_computing_molecular_graphics     'X-SEED (Barbour, 2001)'
_computing_publication_material     'publCIF (Westrip, 2010)'
loop_
    _atom_site_type_symbol
    _atom_site_label
    _atom_site_fract_x
    _atom_site_fract_y
    _atom_site_fract_z
    _atom_site_U_iso_or_equiv
    _atom_site_adp_type
    _atom_site_calc_flag
    _atom_site_refinement_flags
    _atom_site_occupancy
    _atom_site_symmetry_multiplicity
    _atom_site_disorder_assembly
    _atom_site_disorder_group
    Cd Cd1 0.28537(3) 0.30187(3) 0.571507(12) 0.03592(10) Uani d . 1 1 . .
    Br Br1 0.31290(6) 0.12444(5) 0.87743(2) 0.0635(2) Uani d . 1 1 . .
    Br Br2 -0.11352(5) 0.71348(5) 0.41927(2) 0.05446(17) Uani d . 1 1 . .
    N N1 0.4148(3) 0.4080(3) 0.56841(16) 0.0429(11) Uani d . 1 1 . .
    N N2 0.1775(3) 0.1737(3) 0.56787(15) 0.0396(10) Uani d . 1 1 . .
    O O1 0.2543(3) 0.3183(3) 0.65343(12) 0.0503(10) Uani d . 1 1 . .
    O O2 0.3615(3) 0.2054(3) 0.63554(12) 0.0456(9) Uani d . 1 1 . .
    O O3 0.1690(3) 0.4235(3) 0.56093(13) 0.0482(10) Uani d . 1 1 . .
    O O4 0.2200(3) 0.3720(3) 0.49044(12) 0.0427(8) Uani d . 1 1 . .
    C C1 0.5048(4) 0.3806(5) 0.5593(3) 0.0567(16) Uani d . 1 1 . .
    H H1 0.5180 0.3146 0.5568 0.068 Uiso calc R 1 1 . .
    C C2 0.5805(5) 0.4457(5) 0.5532(3) 0.072(2) Uani d . 1 1 . .
    H H2 0.6428 0.4229 0.5470 0.086 Uiso calc R 1 1 . .
    C C3 0.5639(5) 0.5433(5) 0.5562(3) 0.072(2) Uani d D 1 1 A .
    C C4 0.4708(6) 0.5709(5) 0.5675(3) 0.071(2) Uani d . 1 1 . .
    H H4 0.4562 0.6365 0.5707 0.086 Uiso calc R 1 1 . .
    C C5 0.3986(5) 0.5025(4) 0.5741(3) 0.0571(17) Uani d . 1 1 . .
    H H5 0.3368 0.5232 0.5827 0.069 Uiso calc R 1 1 . .
    C C6 0.6408(7) 0.6190(7) 0.54516(18) 0.112(3) Uani d DU 1 1 . .
    H H6A 0.6119 0.6825 0.5497 0.135 Uiso calc R 1 1 A .
    H H6B 0.6920 0.6125 0.5689 0.135 Uiso calc R 1 1 . .
    C C7 0.6851(8) 0.6173(12) 0.4982(3) 0.097(6) Uani d PDU 0.50 1 A -1
    H H7A 0.7127 0.5533 0.4933 0.117 Uiso calc PR 0.50 1 A -1
    H H7B 0.7384 0.6633 0.4983 0.117 Uiso calc PR 0.50 1 A -1
    C C8 0.2078(4) 0.0851(4) 0.5583(2) 0.0527(15) Uani d . 1 1 . .
    H H8 0.2742 0.0747 0.5554 0.063 Uiso calc R 1 1 . .
    C C9 0.1461(5) 0.0068(5) 0.5524(3) 0.0592(18) Uani d . 1 1 . .
    H H9 0.1707 -0.0550 0.5468 0.071 Uiso calc R 1 1 . .
    C C10 0.0476(4) 0.0221(5) 0.5549(3) 0.0595(17) Uani d D 1 1 B .
    C C11 0.0170(4) 0.1122(5) 0.5678(3) 0.0570(16) Uani d . 1 1 . .
    H H11 -0.0487 0.1237 0.5730 0.068 Uiso calc R 1 1 . .
    C C12 0.0826(4) 0.1862(5) 0.5731(2) 0.0484(14) Uani d . 1 1 . .
    H H12 0.0596 0.2478 0.5807 0.058 Uiso calc R 1 1 . .
    C C13 -0.0237(5) -0.0588(5) 0.54387(18) 0.085(3) Uani d DU 1 1 . .
    H H13A -0.0101 -0.1120 0.5657 0.102 Uiso calc R 1 1 B .
    H H13B -0.0882 -0.0352 0.5515 0.102 Uiso calc R 1 1 . .
    C C14 -0.0264(11) -0.0976(7) 0.4959(3) 0.079(4) Uani d PDU 0.50 1 B -1
    H H14A -0.0705 -0.1524 0.4954 0.095 Uiso calc PR 0.50 1 B -1
    H H14B 0.0377 -0.1216 0.4878 0.095 Uiso calc PR 0.50 1 B -1
    C C15 0.3081(4) 0.2494(4) 0.66474(18) 0.0375(11) Uani d . 1 1 . .
    C C16 0.3087(3) 0.2182(4) 0.71718(16) 0.0332(10) Uani d . 1 1 . .
    C C17 0.3666(4) 0.1423(4) 0.7316(2) 0.0450(13) Uani d . 1 1 . .
    H H17 0.4041 0.1095 0.7090 0.054 Uiso calc R 1 1 . .
    C C18 0.3697(5) 0.1144(4) 0.7793(2) 0.0470(14) Uani d . 1 1 . .
    H H18 0.4103 0.0645 0.7895 0.056 Uiso calc R 1 1 . .
    C C19 0.3100(4) 0.1637(4) 0.81186(18) 0.0410(12) Uani d . 1 1 . .
    C C20 0.2518(4) 0.2390(4) 0.79782(18) 0.0432(13) Uani d . 1 1 . .
    H H20 0.2134 0.2712 0.8202 0.052 Uiso calc R 1 1 . .
    C C21 0.2507(4) 0.2665(4) 0.7503(2) 0.0405(11) Uani d . 1 1 . .
    H H21 0.2111 0.3173 0.7403 0.049 Uiso calc R 1 1 . .
    C C22 0.1681(4) 0.4273(4) 0.51581(17) 0.0327(10) Uani d . 1 1 . .
    C C23 0.1022(3) 0.4995(3) 0.49208(17) 0.0314(10) Uani d . 1 1 . .
    C C24 0.1013(4) 0.5092(4) 0.44265(18) 0.0380(11) Uani d . 1 1 . .
    H H24 0.1431 0.4716 0.4241 0.046 Uiso calc R 1 1 . .
    C C25 0.0382(4) 0.5750(4) 0.41988(19) 0.0409(12) Uani d . 1 1 . .
    H H25 0.0379 0.5822 0.3866 0.049 Uiso calc R 1 1 . .
    C C26 -0.0224(4) 0.6278(4) 0.4483(2) 0.0408(12) Uani d . 1 1 . .
    C C27 -0.0225(4) 0.6223(4) 0.4981(2) 0.0415(12) Uani d . 1 1 . .
    H H27 -0.0638 0.6609 0.5164 0.050 Uiso calc R 1 1 . .
    C C28 0.0419(4) 0.5564(4) 0.52030(19) 0.0408(12) Uani d . 1 1 . .
    H H28 0.0439 0.5512 0.5536 0.049 Uiso calc R 1 1 . .
loop_
    _atom_site_aniso_label
    _atom_site_aniso_U_11
    _atom_site_aniso_U_22
    _atom_site_aniso_U_33
    _atom_site_aniso_U_12
    _atom_site_aniso_U_13
    _atom_site_aniso_U_23
    Cd1 0.0413(2) 0.0398(2) 0.02666(17) 0.00572(16) -0.00150(14) 0.00022(14)
    Br1 0.0817(5) 0.0768(4) 0.0321(3) 0.0083(4) -0.0002(3) 0.0118(3)
    Br2 0.0561(3) 0.0527(3) 0.0546(3) 0.0111(3) -0.0103(3) 0.0124(3)
    N1 0.045(2) 0.044(2) 0.040(2) 0.002(2) -0.001(2) -0.009(2)
    N2 0.039(2) 0.043(2) 0.037(2) 0.0020(19) -0.0006(19) 0.003(2)
    O1 0.064(3) 0.055(2) 0.0320(19) 0.023(2) 0.0008(17) 0.0043(17)
    O2 0.051(2) 0.057(2) 0.0297(18) 0.014(2) 0.0039(16) -0.0019(17)
    O3 0.057(2) 0.061(2) 0.0266(19) 0.0199(19) 0.0005(18) 0.0005(18)
    O4 0.050(2) 0.045(2) 0.0339(18) 0.0106(18) 0.0011(17) 0.0015(16)
    C1 0.049(3) 0.045(3) 0.076(5) 0.006(3) -0.007(3) -0.013(3)
    C2 0.038(3) 0.062(4) 0.115(7) -0.004(3) -0.005(4) -0.002(4)
    C3 0.061(4) 0.050(4) 0.106(6) -0.015(3) -0.021(4) -0.006(4)
    C4 0.076(5) 0.035(3) 0.102(6) 0.001(3) -0.011(5) -0.011(4)
    C5 0.061(4) 0.046(3) 0.064(4) 0.008(3) -0.005(3) -0.020(3)
    C6 0.087(6) 0.080(5) 0.170(8) -0.017(5) -0.041(6) 0.005(6)
    C7 0.083(8) 0.091(9) 0.118(10) -0.022(7) 0.011(8) -0.012(8)
    C8 0.040(3) 0.045(3) 0.073(4) 0.003(3) -0.006(3) -0.006(3)
    C9 0.047(3) 0.045(3) 0.085(5) 0.007(3) 0.009(3) -0.006(3)
    C10 0.044(3) 0.056(4) 0.078(5) -0.006(3) 0.004(3) 0.008(4)
    C11 0.041(3) 0.056(4) 0.075(5) -0.002(3) 0.018(3) 0.000(4)
    C12 0.046(3) 0.048(3) 0.050(3) 0.003(3) 0.009(3) -0.005(3)
    C13 0.054(4) 0.062(4) 0.140(7) -0.012(4) -0.001(5) 0.017(5)
    C14 0.078(8) 0.063(7) 0.097(9) -0.023(6) 0.005(7) -0.010(7)
    C15 0.037(2) 0.041(3) 0.034(3) 0.001(2) -0.003(2) -0.001(2)
    C16 0.033(2) 0.041(2) 0.025(2) 0.005(2) -0.0024(19) 0.000(2)
    C17 0.052(3) 0.047(3) 0.036(3) 0.017(3) -0.003(2) -0.003(2)
    C18 0.062(4) 0.043(3) 0.036(3) 0.010(3) -0.004(3) 0.007(2)
    C19 0.047(3) 0.047(3) 0.029(2) -0.002(3) -0.002(2) 0.004(2)
    C20 0.049(3) 0.048(3) 0.033(3) 0.008(3) 0.007(2) 0.000(2)
    C21 0.043(3) 0.042(3) 0.036(3) 0.012(2) 0.002(2) 0.002(2)
    C22 0.034(2) 0.032(2) 0.032(3) -0.0013(19) 0.002(2) 0.002(2)
    C23 0.035(3) 0.029(2) 0.029(2) -0.0025(19) 0.004(2) 0.0007(19)
    C24 0.037(3) 0.043(3) 0.034(3) -0.004(2) 0.003(2) 0.000(2)
    C25 0.048(3) 0.044(3) 0.030(3) -0.001(2) -0.002(2) 0.004(2)
    C26 0.046(3) 0.032(3) 0.044(3) -0.004(2) -0.004(2) 0.002(2)
    C27 0.044(3) 0.039(3) 0.041(3) 0.004(2) -0.001(2) 0.000(2)
    C28 0.051(3) 0.042(3) 0.029(2) 0.004(2) -0.003(2) 0.000(2)
_geom_special_details
;
All e.s.d.'s (except the e.s.d. in the dihedral angle between two l.s. planes)
are estimated using the full covariance matrix. The cell e.s.d.'s are taken
into account individually in the estimation of e.s.d.'s in distances, angles
and torsion angles; correlations between e.s.d.'s in cell parameters are only
used when they are defined by crystal symmetry. An approximate (isotropic)
treatment of cell e.s.d.'s is used for estimating e.s.d.'s involving l.s.
planes.
;
loop_
    _geom_bond_atom_site_label_1
    _geom_bond_atom_site_label_2
    _geom_bond_site_symmetry_2
    _geom_bond_distance
    _geom_bond_publ_flag
    Cd1 N1 . 2.309(5) ?
    Cd1 N2 . 2.311(5) ?
    Cd1 O1 . 2.330(3) ?
    Cd1 O3 . 2.338(4) ?
    Cd1 O4 7_556 2.381(3) ?
    Cd1 O2 . 2.458(4) ?
    Cd1 O4 . 2.614(3) ?
    Br1 C19 . 1.903(5) ?
    Br2 C26 . 1.904(5) ?
    N1 C1 . 1.323(7) ?
    N1 C5 . 1.331(7) ?
    N2 C8 . 1.318(7) ?
    N2 C12 . 1.328(7) ?
    O1 C15 . 1.245(6) ?
    O2 C15 . 1.253(6) ?
    O3 C22 . 1.256(6) ?
    O4 C22 . 1.262(6) ?
    O4 Cd1 7_556 2.381(3) ?
    C1 C2 . 1.386(9) ?
    C1 H1 . 0.9300 ?
    C2 C3 . 1.368(10) ?
    C2 H2 . 0.9300 ?
    C3 C4 . 1.374(10) ?
    C3 C6 . 1.519(7) ?
    C4 C5 . 1.383(10) ?
    C4 H4 . 0.9300 ?
    C5 H5 . 0.9300 ?
    C6 C7 . 1.441(8) ?
    C6 C7 7_556 1.547(9) ?
    C6 H6A . 0.9700 ?
    C6 H6B . 0.9700 ?
    C7 C6 7_556 1.547(9) ?
    C7 H7A . 0.9700 ?
    C7 H7B . 0.9700 ?
    C8 C9 . 1.385(8) ?
    C8 H8 . 0.9300 ?
    C9 C10 . 1.375(9) ?
    C9 H9 . 0.9300 ?
    C10 C11 . 1.360(9) ?
    C10 C13 . 1.518(7) ?
    C11 C12 . 1.371(9) ?
    C11 H11 . 0.9300 ?
    C12 H12 . 0.9300 ?
    C13 C14 . 1.439(8) ?
    C13 C14 7_556 1.568(9) ?
    C13 H13A . 0.9700 ?
    C13 H13B . 0.9700 ?
    C14 C13 7_556 1.568(9) ?
    C14 H14A . 0.9700 ?
    C14 H14B . 0.9700 ?
    C15 C16 . 1.521(6) ?
    C16 C17 . 1.376(7) ?
    C16 C21 . 1.390(7) ?
    C17 C18 . 1.383(8) ?
    C17 H17 . 0.9300 ?
    C18 C19 . 1.400(8) ?
    C18 H18 . 0.9300 ?
    C19 C20 . 1.368(8) ?
    C20 C21 . 1.376(7) ?
    C20 H20 . 0.9300 ?
    C21 H21 . 0.9300 ?
    C22 C23 . 1.500(7) ?
    C23 C24 . 1.382(7) ?
    C23 C28 . 1.387(7) ?
    C24 C25 . 1.408(8) ?
    C24 H24 . 0.9300 ?
    C25 C26 . 1.360(8) ?
    C25 H25 . 0.9300 ?
    C26 C27 . 1.389(8) ?
    C27 C28 . 1.412(7) ?
    C27 H27 . 0.9300 ?
    C28 H28 . 0.9300 ?
loop_
    _geom_angle_atom_site_label_1
    _geom_angle_atom_site_label_2
    _geom_angle_atom_site_label_3
    _geom_angle_site_symmetry_1
    _geom_angle_site_symmetry_3
    _geom_angle
    _geom_angle_publ_flag
    N1 Cd1 N2 . . 168.48(15) ?
    N1 Cd1 O1 . . 96.70(16) ?
    N2 Cd1 O1 . . 89.95(16) ?
    N1 Cd1 O3 . . 94.06(16) ?
    N2 Cd1 O3 . . 95.80(15) ?
    O1 Cd1 O3 . . 85.85(13) ?
    N1 Cd1 O4 . 7_556 83.45(15) ?
    N2 Cd1 O4 . 7_556 85.92(15) ?
    O1 Cd1 O4 . 7_556 147.81(12) ?
    O3 Cd1 O4 . 7_556 126.32(12) ?
    N1 Cd1 O2 . . 92.32(15) ?
    N2 Cd1 O2 . . 83.84(14) ?
    O1 Cd1 O2 . . 54.69(12) ?
    O3 Cd1 O2 . . 140.51(12) ?
    O4 Cd1 O2 7_556 . 93.12(12) ?
    N1 Cd1 O4 . . 89.98(14) ?
    N2 Cd1 O4 . . 91.32(14) ?
    O1 Cd1 O4 . . 138.15(12) ?
    O3 Cd1 O4 . . 52.42(11) ?
    O4 Cd1 O4 7_556 . 73.93(13) ?
    O2 Cd1 O4 . . 166.50(11) ?
    N1 Cd1 C15 . . 96.62(15) ?
    N2 Cd1 C15 . . 84.99(15) ?
    O1 Cd1 C15 . . 27.28(14) ?
    O3 Cd1 C15 . . 113.01(14) ?
    O4 Cd1 C15 7_556 . 120.56(14) ?
    O2 Cd1 C15 . . 27.50(13) ?
    O4 Cd1 C15 . . 164.60(14) ?
    C1 N1 C5 . . 117.4(6) ?
    C1 N1 Cd1 . . 123.4(4) ?
    C5 N1 Cd1 . . 119.1(4) ?
    C8 N2 C12 . . 117.1(5) ?
    C8 N2 Cd1 . . 120.8(4) ?
    C12 N2 Cd1 . . 122.0(4) ?
    C15 O1 Cd1 . . 93.6(3) ?
    C15 O2 Cd1 . . 87.5(3) ?
    C22 O3 Cd1 . . 99.4(3) ?
    C22 O4 Cd1 . 7_556 167.6(3) ?
    C22 O4 Cd1 . . 86.3(3) ?
    Cd1 O4 Cd1 7_556 . 106.03(13) ?
    N1 C1 C2 . . 123.0(6) ?
    N1 C1 H1 . . 118.5 ?
    C2 C1 H1 . . 118.5 ?
    C3 C2 C1 . . 120.2(6) ?
    C3 C2 H2 . . 119.9 ?
    C1 C2 H2 . . 119.9 ?
    C2 C3 C4 . . 116.3(6) ?
    C2 C3 C6 . . 123.1(7) ?
    C4 C3 C6 . . 120.5(7) ?
    C3 C4 C5 . . 120.9(6) ?
    C3 C4 H4 . . 119.6 ?
    C5 C4 H4 . . 119.6 ?
    N1 C5 C4 . . 122.1(6) ?
    N1 C5 H5 . . 119.0 ?
    C4 C5 H5 . . 119.0 ?
    C7 C6 C3 . . 117.9(8) ?
    C7 C6 C7 . 7_556 52.5(12) ?
    C3 C6 C7 . 7_556 114.6(8) ?
    C7 C6 H6A . . 107.8 ?
    C3 C6 H6A . . 107.8 ?
    C7 C6 H6A 7_556 . 58.9 ?
    C7 C6 H6B . . 107.8 ?
    C3 C6 H6B . . 107.8 ?
    C7 C6 H6B 7_556 . 137.6 ?
    H6A C6 H6B . . 107.2 ?
    C6 C7 C6 . 7_556 117.0(9) ?
    C6 C7 H7A . . 108.1 ?
    C6 C7 H7A 7_556 . 108.0 ?
    C6 C7 H7B . . 108.0 ?
    C6 C7 H7B 7_556 . 108.0 ?
    H7A C7 H7B . . 107.3 ?
    N2 C8 C9 . . 123.4(6) ?
    N2 C8 H8 . . 118.3 ?
    C9 C8 H8 . . 118.3 ?
    C10 C9 C8 . . 118.8(6) ?
    C10 C9 H9 . . 120.6 ?
    C8 C9 H9 . . 120.6 ?
    C11 C10 C9 . . 117.4(6) ?
    C11 C10 C13 . . 121.5(6) ?
    C9 C10 C13 . . 121.1(6) ?
    C10 C11 C12 . . 120.2(6) ?
    C10 C11 H11 . . 119.9 ?
    C12 C11 H11 . . 119.9 ?
    N2 C12 C11 . . 122.8(6) ?
    N2 C12 H12 . . 118.6 ?
    C11 C12 H12 . . 118.6 ?
    C14 C13 C10 . . 118.5(7) ?
    C14 C13 C14 . 7_556 55.6(10) ?
    C10 C13 C14 . 7_556 110.7(7) ?
    C14 C13 H13A . . 107.7 ?
    C10 C13 H13A . . 107.7 ?
    C14 C13 H13A 7_556 . 141.4 ?
    C14 C13 H13B . . 107.7 ?
    C10 C13 H13B . . 107.7 ?
    C14 C13 H13B 7_556 . 57.6 ?
    H13A C13 H13B . . 107.1 ?
    C13 C14 C13 . 7_556 114.9(8) ?
    C13 C14 H14A . . 108.5 ?
    C13 C14 H14A 7_556 . 108.5 ?
    C13 C14 H14B . . 108.5 ?
    C13 C14 H14B 7_556 . 108.5 ?
    H14A C14 H14B . . 107.5 ?
    O1 C15 O2 . . 123.7(5) ?
    O1 C15 C16 . . 117.5(5) ?
    O2 C15 C16 . . 118.8(4) ?
    O1 C15 Cd1 . . 59.1(3) ?
    O2 C15 Cd1 . . 65.0(3) ?
    C16 C15 Cd1 . . 173.6(3) ?
    C17 C16 C21 . . 120.3(5) ?
    C17 C16 C15 . . 119.9(5) ?
    C21 C16 C15 . . 119.8(4) ?
    C16 C17 C18 . . 120.6(5) ?
    C16 C17 H17 . . 119.7 ?
    C18 C17 H17 . . 119.7 ?
    C17 C18 C19 . . 117.9(5) ?
    C17 C18 H18 . . 121.1 ?
    C19 C18 H18 . . 121.1 ?
    C20 C19 C18 . . 121.9(5) ?
    C20 C19 Br1 . . 120.1(4) ?
    C18 C19 Br1 . . 118.0(4) ?
    C19 C20 C21 . . 119.4(5) ?
    C19 C20 H20 . . 120.3 ?
    C21 C20 H20 . . 120.3 ?
    C20 C21 C16 . . 119.9(5) ?
    C20 C21 H21 . . 120.1 ?
    C16 C21 H21 . . 120.1 ?
    O3 C22 O4 . . 121.8(5) ?
    O3 C22 C23 . . 118.3(4) ?
    O4 C22 C23 . . 119.9(4) ?
    C24 C23 C28 . . 120.2(5) ?
    C24 C23 C22 . . 120.5(5) ?
    C28 C23 C22 . . 119.3(4) ?
    C23 C24 C25 . . 121.0(5) ?
    C23 C24 H24 . . 119.5 ?
    C25 C24 H24 . . 119.5 ?
    C26 C25 C24 . . 117.6(5) ?
    C26 C25 H25 . . 121.2 ?
    C24 C25 H25 . . 121.2 ?
    C25 C26 C27 . . 123.5(5) ?
    C25 C26 Br2 . . 119.4(4) ?
    C27 C26 Br2 . . 117.2(4) ?
    C26 C27 C28 . . 118.1(5) ?
    C26 C27 H27 . . 121.0 ?
    C28 C27 H27 . . 121.0 ?
    C23 C28 C27 . . 119.6(5) ?
    C23 C28 H28 . . 120.2 ?
    C27 C28 H28 . . 120.2 ?
loop_
    _geom_torsion_atom_site_label_1
    _geom_torsion_atom_site_label_2
    _geom_torsion_atom_site_label_3
    _geom_torsion_atom_site_label_4
    _geom_torsion_site_symmetry_1
    _geom_torsion_site_symmetry_2
    _geom_torsion_site_symmetry_3
    _geom_torsion_site_symmetry_4
    _geom_torsion
    _geom_torsion_publ_flag
    N2 Cd1 N1 C1 . . . . -11.9(10) ?
    O1 Cd1 N1 C1 . . . . 113.0(5) ?
    O3 Cd1 N1 C1 . . . . -160.7(5) ?
    O4 Cd1 N1 C1 7_556 . . . -34.6(5) ?
    O2 Cd1 N1 C1 . . . . 58.3(5) ?
    O4 Cd1 N1 C1 . . . . -108.4(5) ?
    C15 Cd1 N1 C1 . . . . 85.6(5) ?
    N2 Cd1 N1 C5 . . . . 165.2(7) ?
    O1 Cd1 N1 C5 . . . . -69.9(5) ?
    O3 Cd1 N1 C5 . . . . 16.4(5) ?
    O4 Cd1 N1 C5 7_556 . . . 142.5(5) ?
    O2 Cd1 N1 C5 . . . . -124.6(5) ?
    O4 Cd1 N1 C5 . . . . 68.7(5) ?
    C15 Cd1 N1 C5 . . . . -97.3(5) ?
    N1 Cd1 N2 C8 . . . . 11.7(10) ?
    O1 Cd1 N2 C8 . . . . -113.8(5) ?
    O3 Cd1 N2 C8 . . . . 160.4(5) ?
    O4 Cd1 N2 C8 7_556 . . . 34.3(5) ?
    O2 Cd1 N2 C8 . . . . -59.3(5) ?
    O4 Cd1 N2 C8 . . . . 108.1(5) ?
    C15 Cd1 N2 C8 . . . . -86.9(5) ?
    N1 Cd1 N2 C12 . . . . -165.3(7) ?
    O1 Cd1 N2 C12 . . . . 69.2(4) ?
    O3 Cd1 N2 C12 . . . . -16.6(5) ?
    O4 Cd1 N2 C12 7_556 . . . -142.7(5) ?
    O2 Cd1 N2 C12 . . . . 123.7(4) ?
    O4 Cd1 N2 C12 . . . . -68.9(4) ?
    C15 Cd1 N2 C12 . . . . 96.1(5) ?
    N1 Cd1 O1 C15 . . . . -91.5(3) ?
    N2 Cd1 O1 C15 . . . . 79.1(3) ?
    O3 Cd1 O1 C15 . . . . 174.9(3) ?
    O4 Cd1 O1 C15 7_556 . . . -3.1(5) ?
    O2 Cd1 O1 C15 . . . . -3.4(3) ?
    O4 Cd1 O1 C15 . . . . 171.0(3) ?
    N1 Cd1 O2 C15 . . . . 99.9(3) ?
    N2 Cd1 O2 C15 . . . . -91.0(3) ?
    O1 Cd1 O2 C15 . . . . 3.3(3) ?
    O3 Cd1 O2 C15 . . . . 0.7(4) ?
    O4 Cd1 O2 C15 7_556 . . . -176.5(3) ?
    O4 Cd1 O2 C15 . . . . -160.5(5) ?
    N1 Cd1 O3 C22 . . . . 86.1(4) ?
    N2 Cd1 O3 C22 . . . . -88.0(4) ?
    O1 Cd1 O3 C22 . . . . -177.5(4) ?
    O4 Cd1 O3 C22 7_556 . . . 1.2(4) ?
    O2 Cd1 O3 C22 . . . . -175.3(3) ?
    O4 Cd1 O3 C22 . . . . -0.8(3) ?
    C15 Cd1 O3 C22 . . . . -175.0(3) ?
    N1 Cd1 O4 C22 . . . . -94.4(3) ?
    N2 Cd1 O4 C22 . . . . 97.1(3) ?
    O1 Cd1 O4 C22 . . . . 5.7(4) ?
    O3 Cd1 O4 C22 . . . . 0.8(3) ?
    O4 Cd1 O4 C22 7_556 . . . -177.6(3) ?
    O2 Cd1 O4 C22 . . . . 165.7(5) ?
    C15 Cd1 O4 C22 . . . . 21.3(7) ?
    N1 Cd1 O4 Cd1 . . . 7_556 85.51(17) ?
    N2 Cd1 O4 Cd1 . . . 7_556 -83.04(17) ?
    O1 Cd1 O4 Cd1 . . . 7_556 -174.44(17) ?
    O3 Cd1 O4 Cd1 . . . 7_556 -179.3(2) ?
    O4 Cd1 O4 Cd1 7_556 . . 7_556 2.3(2) ?
    O2 Cd1 O4 Cd1 . . . 7_556 -14.4(7) ?
    C15 Cd1 O4 Cd1 . . . 7_556 -158.8(5) ?
    C5 N1 C1 C2 . . . . -3.2(11) ?
    Cd1 N1 C1 C2 . . . . 174.0(6) ?
    N1 C1 C2 C3 . . . . -0.5(13) ?
    C1 C2 C3 C4 . . . . 2.8(13) ?
    C1 C2 C3 C6 . . . . -173.9(7) ?
    C2 C3 C4 C5 . . . . -1.5(13) ?
    C6 C3 C4 C5 . . . . 175.2(7) ?
    C1 N1 C5 C4 . . . . 4.4(10) ?
    Cd1 N1 C5 C4 . . . . -172.8(6) ?
    C3 C4 C5 N1 . . . . -2.1(13) ?
    C2 C3 C6 C7 . . . . 57.5(14) ?
    C4 C3 C6 C7 . . . . -119.0(12) ?
    C2 C3 C6 C7 . . . 7_556 116.5(12) ?
    C4 C3 C6 C7 . . . 7_556 -60.0(12) ?
    C3 C6 C7 C6 . . . 7_556 65.9(15) ?
    C7 C6 C7 C6 7_556 . . 7_556 -34.9(13) ?
    C12 N2 C8 C9 . . . . 1.7(9) ?
    Cd1 N2 C8 C9 . . . . -175.4(5) ?
    N2 C8 C9 C10 . . . . 2.3(11) ?
    C8 C9 C10 C11 . . . . -6.3(11) ?
    C8 C9 C10 C13 . . . . 174.0(6) ?
    C9 C10 C11 C12 . . . . 6.4(11) ?
    C13 C10 C11 C12 . . . . -173.9(6) ?
    C8 N2 C12 C11 . . . . -1.7(9) ?
    Cd1 N2 C12 C11 . . . . 175.4(5) ?
    C10 C11 C12 N2 . . . . -2.5(11) ?
    C11 C10 C13 C14 . . . . 115.9(10) ?
    C9 C10 C13 C14 . . . . -64.4(12) ?
    C11 C10 C13 C14 . . . 7_556 54.7(10) ?
    C9 C10 C13 C14 . . . 7_556 -125.6(9) ?
    C10 C13 C14 C13 . . . 7_556 -63.9(13) ?
    C14 C13 C14 C13 7_556 . . 7_556 32.8(11) ?
    Cd1 O1 C15 O2 . . . . 6.5(6) ?
    Cd1 O1 C15 C16 . . . . -173.8(4) ?
    Cd1 O2 C15 O1 . . . . -6.1(5) ?
    Cd1 O2 C15 C16 . . . . 174.2(4) ?
    N1 Cd1 C15 O1 . . . . 91.8(3) ?
    N2 Cd1 C15 O1 . . . . -99.7(3) ?
    O3 Cd1 C15 O1 . . . . -5.5(4) ?
    O4 Cd1 C15 O1 7_556 . . . 178.1(3) ?
    O2 Cd1 C15 O1 . . . . 174.0(5) ?
    O4 Cd1 C15 O1 . . . . -23.0(7) ?
    N1 Cd1 C15 O2 . . . . -82.3(3) ?
    N2 Cd1 C15 O2 . . . . 86.3(3) ?
    O1 Cd1 C15 O2 . . . . -174.0(5) ?
    O3 Cd1 C15 O2 . . . . -179.5(3) ?
    O4 Cd1 C15 O2 7_556 . . . 4.0(4) ?
    O4 Cd1 C15 O2 . . . . 162.9(4) ?
    O1 C15 C16 C17 . . . . 179.8(5) ?
    O2 C15 C16 C17 . . . . -0.5(8) ?
    O1 C15 C16 C21 . . . . -0.1(7) ?
    O2 C15 C16 C21 . . . . 179.6(5) ?
    C21 C16 C17 C18 . . . . -1.5(9) ?
    C15 C16 C17 C18 . . . . 178.5(5) ?
    C16 C17 C18 C19 . . . . 2.0(9) ?
    C17 C18 C19 C20 . . . . -1.7(9) ?
    C17 C18 C19 Br1 . . . . 179.3(5) ?
    C18 C19 C20 C21 . . . . 0.9(9) ?
    Br1 C19 C20 C21 . . . . 179.9(4) ?
    C19 C20 C21 C16 . . . . -0.4(8) ?
    C17 C16 C21 C20 . . . . 0.7(8) ?
    C15 C16 C21 C20 . . . . -179.4(5) ?
    Cd1 O3 C22 O4 . . . . 1.5(6) ?
    Cd1 O3 C22 C23 . . . . -179.1(4) ?
    Cd1 O4 C22 O3 7_556 . . . 179.1(14) ?
    Cd1 O4 C22 O3 . . . . -1.3(5) ?
    Cd1 O4 C22 C23 7_556 . . . 0(2) ?
    Cd1 O4 C22 C23 . . . . 179.3(4) ?
    O3 C22 C23 C24 . . . . 177.4(5) ?
    O4 C22 C23 C24 . . . . -3.1(8) ?
    O3 C22 C23 C28 . . . . -2.7(7) ?
    O4 C22 C23 C28 . . . . 176.8(5) ?
    C28 C23 C24 C25 . . . . -1.4(8) ?
    C22 C23 C24 C25 . . . . 178.5(5) ?
    C23 C24 C25 C26 . . . . -0.6(8) ?
    C24 C25 C26 C27 . . . . 2.3(9) ?
    C24 C25 C26 Br2 . . . . -177.1(4) ?
    C25 C26 C27 C28 . . . . -1.8(9) ?
    Br2 C26 C27 C28 . . . . 177.6(4) ?
    C24 C23 C28 C27 . . . . 1.9(8) ?
    C22 C23 C28 C27 . . . . -178.0(5) ?
    C26 C27 C28 C23 . . . . -0.4(8) ?
data_global
_journal_date_recd_electronic     2011-10-06
_journal_date_accepted     2011-10-23
_journal_name_full     'Acta Crystallographica, Section E'
_journal_year     2011
_journal_volume     67
_journal_issue     11
_journal_page_first     m1621
_journal_page_last     m1621
_journal_paper_category     QM
_journal_coeditor_code     LR2033
_publ_contact_author_name     'Dong Liu'
_publ_contact_author_address
;
College of Chemistry and Materials Science, Huaibei Normal University,
Huaibei 235000, Anhui, People's Republic of China
;
_publ_contact_author_email     'dongliu@chnu.edu.cn'
_publ_contact_author_fax     '+86-561-3803233'
_publ_contact_author_phone     '+86-561-3802235'
_publ_section_title
;\
Bis(\m-4-bromobenzoato)-\k^3^<i>O</i>,<i>O</i>':<i>O</i>';<i>O</i>:<i>O</i>,\
<i>O</i>'-bis[\m-1,3-bis(pyridin-4-yl)propane-\k^2^<i>N</i>:<i>N</i>']bis[(4-\
bromobenzoato-\k^2^<i>O</i>,<i>O</i>')cadmium]
;
loop_
    _publ_author_name
    _publ_author_address
    'Liu, Dong'
;
College of Chemistry and Materials Science, Huaibei Normal University,
Huaibei 235000, Anhui, People's Republic of China
;
    'Zi, Yan-Qin'
;
College of Chemistry and Materials Science, Huaibei Normal University,
Huaibei 235000, Anhui, People's Republic of China
;
    'Ng, Seik Weng'
;
Department of Chemistry, University of Malaya, 50603 Kuala Lumpur, Malaysia
and
Chemistry Department, Faculty of Science, King Abdulaziz University,
PO Box 80203 Jeddah, Saudi Arabia
;
