# Supplementary material for: Bis(μ-4-bromo­benzoato)-κ3 O,O′:O′;O:O,O′-bis­[μ-1,3-bis­(pyridin-4-yl)propane-κ2 N:N′]bis­[(4-bromo­benzoato-κ2 O,O′)cadmium]
Source: Acta Crystallogr Sect E Struct Rep Online. 2011 Oct 29;67(Pt 11):m1621. doi: 10.1107/S1600536811043996 (PMC3247541; doi:10.1107/S1600536811043996)
Supplement: Supplementary file 2 [file e-67-m1621-Isup2.hkl]

# 
# h,k,l, Fc-squared, Fo-squared, sigma(Fo-squared) and status flag 
# 
data_I
_shelx_title '  P43212  2533 Friedel pairs' 
_shelx_refln_list_code          4 
_shelx_F_calc_maximum      565.45 
_exptl_crystal_F_000      2784.00 
_reflns_d_resolution_high  0.7697 
 
loop_ 
 _symmetry_equiv_pos_as_xyz 
 'x, y, z' 
 '-x, -y, z+1/2' 
 '-y+1/2, x+1/2, z+3/4' 
 'y+1/2, -x+1/2, z+1/4' 
 '-x+1/2, y+1/2, -z+3/4' 
 'x+1/2, -y+1/2, -z+1/4' 
 'y, x, -z' 
 '-y, -x, -z+1/2' 
 
_cell_length_a    13.7829 
_cell_length_b    13.7829 
_cell_length_c    27.8235 
_cell_angle_alpha  90.000 
_cell_angle_beta   90.000 
_cell_angle_gamma  90.000 
 
_shelx_F_squared_multiplier     1.000 
 
loop_ 
 _refln_index_h 
 _refln_index_k 
 _refln_index_l 
 _refln_F_squared_calc 
 _refln_F_squared_meas 
 _refln_F_squared_sigma 
 _refln_observed_status 
   1   2   0     6804.39     7604.56    110.21 o 
   2   2   0   319733.72   216168.05 443496.16 o 
   1   3   0    45427.31    45675.48    241.52 o 
   2   3   0      238.61      443.82     82.61 o 
   3   3   0    11307.19    11326.29    305.99 o 
   0   4   0     1366.63     1548.53    118.41 o 
   1   4   0   179063.63   177740.39   1878.04 o 
   2   4   0     2203.13     2380.51    115.66 o 
   3   4   0    17751.87    16818.57    271.61 o 
   4   4   0    24115.66    22508.77    297.47 o 
   1   5   0      456.50      514.09     51.88 o 
   2   5   0     2286.44     2291.39    129.34 o 
   3   5   0    32857.54    33228.63    367.57 o 
   4   5   0     3511.80     3789.30    191.53 o 
   5   5   0   175490.81   188243.31   2138.07 o 
   0   6   0       13.39       84.06     41.46 o 
   1   6   0   148159.13   142262.72   1275.49 o 
   2   6   0        5.78       23.14     33.44 o 
   3   6   0    45124.57    46409.90    517.40 o 
   4   6   0    25895.07    28235.39    270.67 o 
   5   6   0       29.82      130.16     45.40 o 
   6   6   0     1223.17     1527.01    217.53 o 
   1   7   0      749.44      870.58    107.38 o 
   2   7   0    21337.18    22104.81    385.82 o 
   3   7   0    12585.64    12625.66    292.35 o 
   4   7   0     3391.31     3201.82    185.01 o 
   5   7   0    68673.13    73862.47    602.53 o 
   6   7   0      307.55      293.77     52.85 o 
   7   7   0    43447.31    45903.58   1609.14 o 
   0   8   0     2277.51     2813.43    287.65 o 
   1   8   0    26387.08    26394.96    331.90 o 
   2   8   0      178.18      170.61     33.43 o 
   3   8   0      766.49      815.78     95.08 o 
   4   8   0      917.12      754.03     75.39 o 
   5   8   0      455.23      344.06     44.31 o 
   6   8   0     1369.19     1678.30    148.22 o 
   7   8   0       41.56      131.65     62.27 o 
   8   8   0      507.81      387.93     92.86 o 
   1   9   0     1195.44     1232.80    101.49 o 
   2   9   0     1951.30     2103.87    151.70 o 
   3   9   0       57.72      167.69     58.86 o 
   4   9   0        4.47      150.58     44.39 o 
   5   9   0      694.16      702.16     77.10 o 
   6   9   0    15508.94    16942.66    257.59 o 
   7   9   0      733.19      848.44     94.88 o 
   8   9   0     3913.93     3845.37    198.88 o 
   9   9   0     1745.39     1845.17    365.94 o 
   0  10   0    53283.47    57212.04   1374.63 o 
   1  10   0      388.89      333.90     48.70 o 
   2  10   0    14254.07    14810.82    269.21 o 
   3  10   0      180.34      169.96     49.63 o 
   4  10   0       89.27      126.43     44.73 o 
   5  10   0     1241.73     1206.34     99.91 o 
   6  10   0      102.17      119.71     44.42 o 
   7  10   0      328.83      332.95     65.32 o 
   8  10   0      611.73      475.47     78.67 o 
   9  10   0      535.35      313.80     68.87 o 
  10  10   0     7236.40     7314.33    435.23 o 
   1  11   0      573.69      595.63     78.82 o 
   2  11   0     1303.72     1312.58    113.33 o 
   3  11   0     1096.34     1041.36    106.04 o 
   4  11   0    30666.77    33433.72    395.54 o 
   5  11   0       21.91       88.98     37.36 o 
   6  11   0    16016.03    18754.91    441.07 o 
   7  11   0      327.75      292.76     97.01 o 
   8  11   0     3176.56     3372.55    298.24 o 
   9  11   0       45.42       68.98     39.54 o 
  10  11   0      186.04      119.03     46.33 o 
  11  11   0       12.70        0.00    192.11 o 
   0  12   0    22750.64    25106.53    924.78 o 
   1  12   0      199.09      220.05     40.55 o 
   2  12   0     6485.04     6818.85    246.96 o 
   3  12   0       65.96      137.01     41.72 o 
   4  12   0      699.35      615.99    103.72 o 
   5  12   0       27.20       81.57     36.56 o 
   6  12   0      287.53      194.62     41.37 o 
   7  12   0       54.00      142.36     43.00 o 
   8  12   0      419.32      416.84     73.79 o 
   9  12   0      725.10      677.15    121.98 o 
  10  12   0     3440.50     3908.51    472.65 o 
  11  12   0       28.57      176.36    115.86 o 
  12  12   0     3578.13     4277.27    883.06 o 
   1  13   0      289.31      224.16     55.81 o 
   2  13   0      437.19      355.90     73.09 o 
   3  13   0      394.03      291.77     68.25 o 
   4  13   0     6020.71     6414.26    237.68 o 
   5  13   0      106.15      102.83     43.99 o 
   6  13   0     4300.35     4878.58    256.71 o 
   7  13   0      132.58      120.52     41.70 o 
   8  13   0        8.07       96.46     54.35 o 
   9  13   0       16.59      106.14     71.20 o 
  10  13   0       80.06      211.47     76.45 o 
  11  13   0      115.30      197.55     63.64 o 
  12  13   0        2.83      131.34     82.33 o 
   0  14   0     1354.57     1389.24    243.09 o 
   1  14   0     2725.63     2742.46    255.66 o 
   2  14   0      160.50      144.35     54.88 o 
   3  14   0       58.45      204.84     96.63 o 
   4  14   0     1344.01     1324.10    203.21 o 
   5  14   0      161.66      133.97     59.11 o 
   6  14   0      102.31      153.36     65.33 o 
   7  14   0      188.29      206.96     78.64 o 
   8  14   0       95.79      124.76     72.21 o 
   9  14   0       76.63      121.59     65.75 o 
  10  14   0      961.31     1042.68    182.34 o 
  11  14   0      260.36      310.44     92.09 o 
   1  15   0        2.63       29.18     48.95 o 
   2  15   0       17.93       98.42     52.73 o 
   3  15   0        0.25       26.44     49.37 o 
   4  15   0       36.90      174.87     54.29 o 
   5  15   0      681.44      615.36     97.98 o 
   6  15   0        6.72      121.52     65.95 o 
   7  15   0     1147.91     1057.84    164.54 o 
   8  15   0       80.87      108.30     78.92 o 
   9  15   0      491.64      432.87     99.70 o 
   0  16   0      294.54      246.18     89.93 o 
   1  16   0     3116.43     2811.97    338.60 o 
   2  16   0      272.82      277.30     66.95 o 
   3  16   0     1559.30     1564.71    188.72 o 
   4  16   0      260.03      198.24     55.05 o 
   5  16   0       41.26      147.47     59.49 o 
   6  16   0       24.22      143.80     50.43 o 
   7  16   0       42.38      101.44     90.46 o 
   8  16   0       69.45      237.75     86.39 o 
   1  17   0      129.12      104.33     56.56 o 
   2  17   0      128.93       96.69     51.94 o 
   3  17   0      387.97      257.74     60.64 o 
   4  17   0      125.09      172.29     62.03 o 
   5  17   0     1322.35     1308.95    183.24 o 
  -1   2   1    32067.97    31793.14    262.21 o 
   0   2   1    24912.77    25621.63    580.65 o 
   1   2   1    36765.07    34378.93    957.56 o 
   2   2   1   263170.56   142705.09  22694.56 o 
  -2   3   1    60902.29    59212.35    672.20 o 
  -1   3   1    16354.10    16260.84    262.20 o 
   0   3   1    22561.69    21803.54    327.06 o 
   1   3   1    13990.44    13817.09    174.94 o 
   2   3   1    58593.14    57002.26    712.57 o 
   3   3   1   301997.88   219832.27  33636.07 o 
  -3   4   1    40401.16    36169.28    530.08 o 
  -2   4   1    26929.31    25209.61    392.14 o 
  -1   4   1    54000.53    54758.73    321.91 o 
   0   4   1     3420.66     2942.48    119.30 o 
   1   4   1    54049.83    54230.43    413.92 o 
   2   4   1    23908.54    23429.71    248.98 o 
   3   4   1    38103.31    34886.05    294.35 o 
   4   4   1    88803.23    86813.33   3285.63 o 
  -4   5   1    13360.70    14567.14    191.83 o 
  -3   5   1    58558.80    61583.77    406.68 o 
  -2   5   1    20785.42    19470.57    240.87 o 
  -1   5   1    11764.78    11637.55    143.52 o 
   0   5   1     4195.63     4225.31    114.99 o 
   1   5   1    15193.19    14069.46    274.73 o 
   2   5   1    20980.10    20312.29    220.80 o 
   3   5   1    60043.41    63297.10    485.93 o 
   4   5   1    12411.81    13322.81    191.39 o 
   5   5   1    12740.22    11775.21    396.27 o 
  -5   6   1       75.98       83.20     48.04 o 
  -4   6   1    21136.58    21790.89    271.41 o 
  -3   6   1    14449.17    14821.36    214.14 o 
  -2   6   1     7223.46     7257.13    141.74 o 
  -1   6   1     2125.70     2229.26    163.70 o 
   0   6   1     6328.18     6378.24     95.51 o 
   1   6   1     2084.37     2106.71    140.32 o 
   2   6   1     9235.38     9320.96    175.08 o 
   3   6   1    14352.82    14692.94    204.58 o 
   4   6   1    20631.09    20668.54    296.93 o 
   5   6   1      410.33      500.77     64.24 o 
   6   6   1     2548.26     2749.19    209.03 o 
  -6   7   1     3614.87     3425.57    181.10 o 
  -5   7   1     4485.47     4893.81    249.03 o 
  -4   7   1    17811.44    17809.86    240.12 o 
  -3   7   1    13037.33    12083.34    213.10 o 
  -2   7   1    34633.43    34273.40    228.29 o 
  -1   7   1     3440.58     3498.18    166.98 o 
   0   7   1     5347.78     5248.59    154.71 o 
   1   7   1     2838.65     2904.76    129.01 o 
   2   7   1    33991.73    33313.51    355.51 o 
   3   7   1    12256.37    11389.53    196.60 o 
   4   7   1    14640.28    14252.41    261.75 o 
   5   7   1     3411.96     3588.33    335.98 o 
   6   7   1     2606.75     2431.44    208.48 o 
   7   7   1     9277.28     9924.25    361.04 o 
  -7   8   1    21078.87    22748.55    319.51 o 
  -6   8   1     4101.27     3541.99    298.66 o 
  -5   8   1     2690.50     2712.99    212.47 o 
  -4   8   1    19929.92    19658.66    249.18 o 
  -3   8   1     7392.42     7591.34    183.67 o 
  -2   8   1    16643.48    15803.83    346.22 o 
  -1   8   1    12387.03    12147.85    210.03 o 
   0   8   1     4794.30     5307.70    134.51 o 
   1   8   1    11913.67    11872.26    209.23 o 
   2   8   1    17981.85    18108.18    356.73 o 
   3   8   1     7358.79     7467.49    162.52 o 
   4   8   1    18959.78    18647.65    286.29 o 
   5   8   1     2464.19     2522.85    173.02 o 
   6   8   1     4422.64     4205.38    189.88 o 
   7   8   1    20009.72    21478.00    333.37 o 
   8   8   1    13976.32    15019.78    321.06 o 
  -8   9   1     4695.29     4856.35    296.44 o 
  -7   9   1      258.91      223.85     46.20 o 
  -6   9   1     3620.72     3756.90    197.16 o 
  -5   9   1     2635.10     2584.63    174.45 o 
  -4   9   1     8445.38     8671.54    195.22 o 
  -3   9   1    11688.84    11872.95    178.77 o 
  -2   9   1    28455.97    29765.21    392.25 o 
  -1   9   1    11986.29    12201.11    259.96 o 
   0   9   1     9017.73     9422.50    217.78 o 
   1   9   1    12142.79    12644.35    191.51 o 
   2   9   1    30520.61    31384.58    396.78 o 
   3   9   1    11967.68    11921.19    191.60 o 
   4   9   1     8072.77     8334.08    144.27 o 
   5   9   1     2600.70     2505.60    178.76 o 
   6   9   1     3775.11     3543.24    250.02 o 
   7   9   1      178.51      178.46     32.42 o 
   8   9   1     4993.25     5485.60    329.76 o 
   9   9   1     4936.48     5304.40    280.04 o 
  -9  10   1     1851.66     1619.70    227.46 o 
  -8  10   1     8280.68     9163.30    286.48 o 
  -7  10   1      796.48      630.66     92.63 o 
  -6  10   1     1992.68     1993.73    156.48 o 
  -5  10   1     2610.79     2744.56    205.23 o 
  -4  10   1     3506.01     3557.52    275.86 o 
  -3  10   1     1302.59     1328.72    114.34 o 
  -2  10   1    13433.12    13889.53    233.66 o 
  -1  10   1     3222.51     3472.01    160.10 o 
   0  10   1     8417.42     8597.80    163.67 o 
   1  10   1     3188.06     3638.25    243.18 o 
   2  10   1    13051.89    13235.83    223.72 o 
   3  10   1      951.27      899.39     86.51 o 
   4  10   1     2987.04     3136.13    251.84 o 
   5  10   1     2496.11     2412.29    163.70 o 
   6  10   1     2889.05     2833.67    175.82 o 
   7  10   1      949.54      807.74    101.22 o 
   8  10   1     9045.81    10125.84    281.03 o 
   9  10   1     2047.46     1922.60    234.88 o 
  10  10   1      819.85      846.46    140.59 o 
 -10  11   1       11.04       47.73     50.96 o 
  -9  11   1      504.70      476.83     74.21 o 
  -8  11   1      158.72      154.78     51.31 o 
  -7  11   1      383.66      320.81     65.46 o 
  -6  11   1      461.93      465.07     65.82 o 
  -5  11   1     1686.50     1629.48    137.19 o 
  -4  11   1     3453.07     3512.24    248.80 o 
  -3  11   1      629.03      576.51     69.53 o 
  -2  11   1     1399.66     1449.70    134.57 o 
  -1  11   1     1187.95     1311.33    102.62 o 
   0  11   1      383.50      391.07     61.96 o 
   1  11   1     1400.91     1462.39    120.73 o 
   2  11   1     1662.48     1832.49    145.30 o 
   3  11   1      446.56      398.89     52.59 o 
   4  11   1     3901.37     4076.43    341.26 o 
   5  11   1     1066.81      928.60     87.97 o 
   6  11   1      544.94      587.66     81.66 o 
   7  11   1      297.24      211.18     57.40 o 
   8  11   1      176.43      155.87     56.98 o 
   9  11   1      594.86      602.28     94.97 o 
  10  11   1       27.97       67.09     44.76 o 
  11  11   1      193.75      308.95     95.35 o 
 -11  12   1      987.72      745.21    148.78 o 
 -10  12   1      645.83      785.39    110.63 o 
  -9  12   1     1437.92     1456.89    176.37 o 
  -8  12   1      591.05      525.84     89.28 o 
  -7  12   1     1420.51     1473.23    157.46 o 
  -6  12   1      621.39      449.00     76.32 o 
  -5  12   1     1480.56     1500.28    139.68 o 
  -4  12   1     2717.72     2503.79    260.43 o 
  -3  12   1    10375.57    10676.01    336.83 o 
  -2  12   1      978.86     1221.90    102.07 o 
  -1  12   1     1617.96     1599.69    125.15 o 
   0  12   1      145.88      222.45     58.01 o 
   1  12   1     2053.22     2025.35    158.58 o 
   2  12   1     1050.19     1111.00    101.01 o 
   3  12   1    10927.83    11517.11    263.20 o 
   4  12   1     2626.54     2459.71    271.52 o 
   5  12   1     1306.66     1128.00    114.46 o 
   6  12   1      759.51      618.63     89.59 o 
   7  12   1     1470.59     1408.42    147.48 o 
   8  12   1      569.95      580.76     93.84 o 
   9  12   1     1279.76     1258.07    160.37 o 
  10  12   1      528.22      493.48    115.45 o 
  11  12   1      718.56      602.64    115.56 o 
  12  12   1       28.14       98.65     54.89 o 
 -12  13   1      265.71      262.36     81.00 o 
 -11  13   1      500.60      493.50    119.84 o 
 -10  13   1       75.31      167.52     68.30 o 
  -9  13   1     1406.20     1477.27    194.86 o 
  -8  13   1       17.77      109.75     50.24 o 
  -7  13   1      139.68      109.03     52.07 o 
  -6  13   1      303.45      321.39     62.71 o 
  -5  13   1     1420.54     1518.84    160.77 o 
  -4  13   1      246.20      223.54     61.31 o 
  -3  13   1     7465.05     7821.83    199.80 o 
  -2  13   1     2854.77     2943.43    249.05 o 
  -1  13   1     2060.57     2171.38    231.78 o 
   0  13   1      534.02      616.67     87.49 o 
   1  13   1     2247.37     2291.80    212.54 o 
   2  13   1     2697.26     2908.56    257.03 o 
   3  13   1     7122.49     7345.53    277.66 o 
   4  13   1      200.08      280.58     66.79 o 
   5  13   1     1007.53      929.69    121.19 o 
   6  13   1      234.75      182.79     41.52 o 
   7  13   1      189.90      147.69     37.32 o 
   8  13   1       15.39      150.99     65.58 o 
   9  13   1     1275.72     1303.21    204.98 o 
  10  13   1       85.45      188.58     68.58 o 
  11  13   1      491.93      546.79    128.80 o 
  12  13   1      295.36      245.78     60.65 o 
 -11  14   1      347.76      362.17     85.65 o 
 -10  14   1      469.00      529.40    100.97 o 
  -9  14   1     1612.75     1640.65    233.70 o 
  -8  14   1      606.80      569.76     96.09 o 
  -7  14   1     1692.62     1958.61    298.95 o 
  -6  14   1      889.49      777.77    101.91 o 
  -5  14   1     1897.41     2024.63    247.18 o 
  -4  14   1      311.34      326.59     72.78 o 
  -3  14   1     1574.37     1624.62    167.79 o 
  -2  14   1     1814.87     1817.84    194.46 o 
  -1  14   1     2049.79     2322.24    224.48 o 
   0  14   1     1302.98     1418.37    161.86 o 
   1  14   1     2266.72     2415.05    243.25 o 
   2  14   1     1837.79     1886.81    224.56 o 
   3  14   1     1485.77     1724.01    184.46 o 
   4  14   1      285.08      439.61     85.09 o 
   5  14   1     1725.78     1796.50    218.99 o 
   6  14   1      789.41      628.51    108.87 o 
   7  14   1     1821.09     1940.66    251.19 o 
   8  14   1      554.75      547.91     87.81 o 
   9  14   1     1560.49     1540.55    259.64 o 
  10  14   1      440.96      340.73     97.07 o 
  11  14   1      267.69      206.56     72.93 o 
  -9  15   1      704.08      565.73     87.06 o 
  -8  15   1       52.69      147.50     56.64 o 
  -7  15   1      688.25      551.35    105.32 o 
  -6  15   1       69.66      146.53     61.75 o 
  -5  15   1      418.01      382.71     69.67 o 
  -4  15   1       66.14       87.26     50.30 o 
  -3  15   1     2485.72     2661.39    322.48 o 
  -2  15   1      924.67      973.57    143.41 o 
  -1  15   1      973.19     1017.51    130.55 o 
   0  15   1     1007.75     1057.22    133.91 o 
   1  15   1     1255.53     1102.62    135.47 o 
   2  15   1      819.82      778.04    106.40 o 
   3  15   1     2682.67     2832.61    263.75 o 
   4  15   1       65.40      152.60     61.70 o 
   5  15   1      435.04      454.94     93.82 o 
   6  15   1       71.83      133.96     53.47 o 
   7  15   1      697.49      746.53    131.90 o 
   8  15   1       46.17       64.68     71.38 o 
   9  15   1      590.43      602.06     97.54 o 
  -7  16   1      954.76      829.21    170.06 o 
  -6  16   1       16.17      101.49     83.18 o 
  -5  16   1       25.50      171.52     67.31 o 
  -4  16   1      125.70      158.51     54.39 o 
  -3  16   1      542.59      565.37     94.46 o 
  -2  16   1      253.95      295.92     68.29 o 
  -1  16   1      152.65      168.01     54.12 o 
   0  16   1      199.22      181.38     50.16 o 
   1  16   1      110.76      289.22     78.35 o 
   2  16   1      260.44      312.90     79.69 o 
   3  16   1      430.98      396.06    126.64 o 
   4  16   1      108.33      205.87     56.86 o 
   5  16   1       25.85      116.57     52.75 o 
   6  16   1       33.71      172.76     51.45 o 
   7  16   1     1188.04     1062.85    149.46 o 
  -5  17   1       26.23      140.05     61.45 o 
  -4  17   1       94.32       55.60     40.59 o 
  -3  17   1      532.33      440.87     88.35 o 
  -2  17   1      883.93      794.07    138.83 o 
  -1  17   1      511.55      404.73     74.69 o 
   0  17   1        3.15       59.97     53.10 o 
   1  17   1      608.18      464.83     86.73 o 
   2  17   1      900.04      634.01     99.90 o 
   3  17   1      571.56      515.76     85.47 o 
   4  17   1       81.91      170.37     55.00 o 
   5  17   1       26.85      106.24     64.00 o 
  -1   2   2     6214.38     6419.02     94.97 o 
   0   2   2     1877.86     1840.37     70.72 o 
   1   2   2     5443.36     5744.52     83.51 o 
   2   2   2    23131.36    22645.36    217.68 o 
  -2   3   2    10344.28     9914.80    169.32 o 
  -1   3   2     2705.64     3034.14    124.81 o 
   0   3   2    13860.83    13178.93    155.26 o 
   1   3   2     2770.52     3117.90    107.27 o 
   2   3   2     9355.92     8891.11    223.26 o 
   3   3   2    18578.06    18293.05    297.45 o 
  -3   4   2     4064.40     3594.44    133.68 o 
  -2   4   2     3594.37     3337.18    112.92 o 
  -1   4   2     4406.35     4133.76    111.09 o 
   0   4   2     3211.74     2940.96     90.15 o 
   1   4   2     5028.87     4776.97    136.17 o 
   2   4   2     3384.09     3265.88    111.55 o 
   3   4   2     3360.44     3392.52    171.83 o 
   4   4   2    74269.41    77986.23    802.41 o 
  -4   5   2     8615.57     8478.84    187.47 o 
  -3   5   2     5443.07     5255.51    176.40 o 
  -2   5   2    32558.17    30689.64    300.11 o 
  -1   5   2     1444.46     1644.58     77.67 o 
   0   5   2    11162.36    10019.24    128.29 o 
   1   5   2     1497.44     1910.68    124.94 o 
   2   5   2    29632.23    28378.85    180.40 o 
   3   5   2     5438.70     5674.06    134.10 o 
   4   5   2     8422.05     8512.71    251.37 o 
   5   5   2     8774.68     8013.14    394.92 o 
  -5   6   2    10748.28    10646.73    228.44 o 
  -4   6   2    14327.74    13948.98    195.59 o 
  -3   6   2     5162.74     4750.24    164.13 o 
  -2   6   2     1785.20     1892.32    149.94 o 
  -1   6   2      361.47      483.94     58.85 o 
   0   6   2     5228.78     4227.92    123.90 o 
   1   6   2      497.09      706.48     83.85 o 
   2   6   2     1935.99     2039.42    152.69 o 
   3   6   2     5930.37     5769.17    141.75 o 
   4   6   2    15587.97    15915.49    212.98 o 
   5   6   2    11530.95    11522.97    264.34 o 
   6   6   2    68356.38    75175.74    563.17 o 
  -6   7   2     3385.93     3151.15    173.24 o 
  -5   7   2     8096.21     8472.55    242.58 o 
  -4   7   2     2650.23     2830.10    163.93 o 
  -3   7   2     7179.24     7070.71    142.09 o 
  -2   7   2     7009.87     6475.31    164.13 o 
  -1   7   2     2177.83     2583.38    178.19 o 
   0   7   2    30396.28    30415.08    307.37 o 
   1   7   2     2211.85     2692.26    187.76 o 
   2   7   2     6235.51     5880.49    139.07 o 
   3   7   2     7638.37     7671.31    156.81 o 
   4   7   2     2980.35     3327.42    214.82 o 
   5   7   2     8393.64     8325.22    179.32 o 
   6   7   2     3104.00     3525.94    356.99 o 
   7   7   2       77.53      173.47     52.61 o 
  -7   8   2     3946.86     4003.39    222.10 o 
  -6   8   2     6419.65     6866.18    149.32 o 
  -5   8   2      981.11     1010.22    104.12 o 
  -4   8   2     5578.29     5749.80    202.79 o 
  -3   8   2      437.63      433.26     54.20 o 
  -2   8   2     5034.34     5051.53    149.87 o 
  -1   8   2    12127.10    12017.08    206.04 o 
   0   8   2    15816.70    15866.45    276.47 o 
   1   8   2    11099.11    11080.61    200.04 o 
   2   8   2     4389.13     4562.97    187.46 o 
   3   8   2      518.78      528.66     71.55 o 
   4   8   2     6574.00     6662.68    220.09 o 
   5   8   2     1142.11     1142.12    100.45 o 
   6   8   2     7050.78     7354.53    290.83 o 
   7   8   2     3316.81     3500.64    326.54 o 
   8   8   2     1944.16     1690.65    167.00 o 
  -8   9   2     1942.59     2083.15    227.17 o 
  -7   9   2     5183.73     5084.08    344.50 o 
  -6   9   2     1419.13     1349.72    119.05 o 
  -5   9   2     8434.14     8841.55    159.17 o 
  -4   9   2     2090.21     1702.90    226.53 o 
  -3   9   2     2231.29     2531.90    178.89 o 
  -2   9   2      614.62      771.16     78.03 o 
  -1   9   2    12451.97    13691.14    195.90 o 
   0   9   2     6482.19     6397.99    186.48 o 
   1   9   2    10897.34    11716.60    182.96 o 
   2   9   2      677.47      714.66     74.59 o 
   3   9   2     1846.72     1980.05    161.58 o 
   4   9   2     2501.75     2744.76    214.16 o 
   5   9   2     8363.19     8984.17    221.76 o 
   6   9   2     1483.34     1562.00    124.33 o 
   7   9   2     5130.81     5739.57    211.99 o 
   8   9   2     1705.21     1953.52    177.75 o 
   9   9   2     1423.45     1112.68    168.35 o 
  -9  10   2     1832.02     1724.56    217.25 o 
  -8  10   2      413.92      326.76     72.33 o 
  -7  10   2     2626.62     2547.90    266.10 o 
  -6  10   2      188.99      254.38     41.85 o 
  -5  10   2    14732.97    16608.65    248.52 o 
  -4  10   2     2115.10     2082.39    175.39 o 
  -3  10   2     1262.40     1475.40    108.99 o 
  -2  10   2     3017.34     3090.83    206.44 o 
  -1  10   2    11144.77    11618.00    229.20 o 
   0  10   2     4373.31     4852.39    265.85 o 
   1  10   2    10650.82    11001.79    198.03 o 
   2  10   2     2518.64     2598.66    195.80 o 
   3  10   2     1724.08     1954.56    144.45 o 
   4  10   2     2099.13     1970.94    148.41 o 
   5  10   2    14702.67    16133.55    268.59 o 
   6  10   2      151.08      163.46     46.11 o 
   7  10   2     1742.92     1605.30    153.79 o 
   8  10   2      313.54      363.83     92.35 o 
   9  10   2     1741.49     1578.09    154.55 o 
  10  10   2     1049.06      973.28    129.59 o 
 -10  11   2     2687.11     2766.91    351.50 o 
  -9  11   2      103.02      120.33     49.68 o 
  -8  11   2     2468.77     2242.39    238.59 o 
  -7  11   2     3006.47     2880.42    273.56 o 
  -6  11   2      189.07      150.10     38.35 o 
  -5  11   2     3141.06     3086.13    209.87 o 
  -4  11   2      256.49      211.84     49.81 o 
  -3  11   2     2345.33     2426.16    182.12 o 
  -2  11   2     1697.59     1620.21    132.98 o 
  -1  11   2    13215.85    13960.46    273.98 o 
   0  11   2     1069.97     1173.15    100.22 o 
   1  11   2    11873.25    12614.50    249.44 o 
   2  11   2     1872.69     1902.22    145.55 o 
   3  11   2     1749.19     1649.02    136.74 o 
   4  11   2      239.43      234.91     46.41 o 
   5  11   2     3549.26     3760.73    220.97 o 
   6  11   2      148.65      152.39     41.63 o 
   7  11   2     2912.91     2682.66    295.59 o 
   8  11   2     2116.86     1896.56    205.31 o 
   9  11   2      189.48      262.24     56.80 o 
  10  11   2     2707.51     2640.75    283.52 o 
  11  11   2     2308.44     2041.54    287.27 o 
 -11  12   2      932.58     1000.32    161.49 o 
 -10  12   2      295.16      282.19    114.50 o 
  -9  12   2      445.97      398.94     77.09 o 
  -8  12   2      178.09       95.76     54.82 o 
  -7  12   2     2137.47     2179.91    216.93 o 
  -6  12   2      682.02      592.73     73.13 o 
  -5  12   2     5094.32     5548.29    211.26 o 
  -4  12   2     1049.85      807.74    121.63 o 
  -3  12   2     5072.84     4786.23    288.62 o 
  -2  12   2      477.62      477.90     81.57 o 
  -1  12   2     3619.25     3850.43    226.05 o 
   0  12   2     1142.66     1052.90    125.60 o 
   1  12   2     3489.64     3596.55    260.27 o 
   2  12   2      504.06      416.38     58.76 o 
   3  12   2     5988.03     5630.16    274.27 o 
   4  12   2     1244.90     1131.43    137.56 o 
   5  12   2     5509.77     6271.49    276.73 o 
   6  12   2      831.24      652.26     85.85 o 
   7  12   2     1888.62     1931.53    194.06 o 
   8  12   2      174.99      126.24     84.02 o 
   9  12   2      420.53      268.72     79.43 o 
  10  12   2      286.69      411.87     96.18 o 
  11  12   2      915.07      876.20    146.58 o 
  12  12   2        1.24      137.87     49.57 o 
 -12  13   2      185.71      341.24     90.01 o 
 -11  13   2      711.67      712.42    139.73 o 
 -10  13   2      663.27      583.40    134.64 o 
  -9  13   2       83.81      161.42     87.75 o 
  -8  13   2       79.91      122.05     46.77 o 
  -7  13   2      510.96      532.53     92.14 o 
  -6  13   2     1523.07     1535.00    158.87 o 
  -5  13   2     1895.43     2141.00    195.09 o 
  -4  13   2     1236.01     1379.59    148.49 o 
  -3  13   2     1631.69     1530.32    164.44 o 
  -2  13   2      352.50      260.05     56.62 o 
  -1  13   2     2326.32     2323.77    222.69 o 
   0  13   2      434.63      426.48     66.74 o 
   1  13   2     2114.91     2128.88    146.36 o 
   2  13   2      230.86      246.58     51.78 o 
   3  13   2     1606.86     1953.73    197.57 o 
   4  13   2     1422.91     1460.04    172.67 o 
   5  13   2     2143.12     1956.12    190.51 o 
   6  13   2     1494.52     1395.02    149.70 o 
   7  13   2      466.87      425.14     86.00 o 
   8  13   2       63.18       97.16     60.85 o 
   9  13   2      179.03      253.47     86.15 o 
  10  13   2      718.85      683.24    109.96 o 
  11  13   2      811.96      933.53    171.89 o 
  12  13   2      203.18      253.51    108.56 o 
 -11  14   2      141.78      211.15     71.60 o 
 -10  14   2     1132.64     1217.13    180.55 o 
  -9  14   2      205.50      179.22     74.35 o 
  -8  14   2      177.09      154.12     63.95 o 
  -7  14   2      137.77      192.29     73.80 o 
  -6  14   2       44.99       60.36     37.66 o 
  -5  14   2      579.15      473.43     95.67 o 
  -4  14   2       84.43      151.75     60.88 o 
  -3  14   2      655.85      496.67     81.62 o 
  -2  14   2     1039.22     1210.44    135.00 o 
  -1  14   2     1273.68     1414.01    141.72 o 
   0  14   2     6953.86     7974.40    386.42 o 
   1  14   2     1308.31     1487.26    203.52 o 
   2  14   2      866.16      888.40    166.33 o 
   3  14   2      598.71      347.00     78.49 o 
   4  14   2      146.06      163.31     71.46 o 
   5  14   2      582.08      574.16    126.58 o 
   6  14   2       31.10       72.29     62.01 o 
   7  14   2      141.48      138.11     82.28 o 
   8  14   2      117.81      164.21     71.80 o 
   9  14   2      259.84      281.22     91.95 o 
  10  14   2     1213.96     1531.45    174.28 o 
  11  14   2      184.85      175.86     79.36 o 
  -9  15   2      721.96      622.75    101.60 o 
  -8  15   2      159.12      195.02     78.96 o 
  -7  15   2      444.17      381.75    142.26 o 
  -6  15   2     2862.03     3111.18    315.31 o 
  -5  15   2      913.58      986.69    154.44 o 
  -4  15   2     1673.30     1694.67    217.21 o 
  -3  15   2      192.60      140.88     59.79 o 
  -2  15   2      234.73      241.44     66.72 o 
  -1  15   2     1021.11      870.11    124.93 o 
   0  15   2     3557.09     3682.75    366.01 o 
   1  15   2     1099.62      955.05    147.63 o 
   2  15   2      212.76      150.89     50.25 o 
   3  15   2      251.15      448.57     89.47 o 
   4  15   2     1743.58     1813.74    232.43 o 
   5  15   2      944.26      911.38    121.54 o 
   6  15   2     2839.61     2938.26    300.23 o 
   7  15   2      447.72      570.42    116.18 o 
   8  15   2      141.21      199.18     74.53 o 
   9  15   2      699.99      639.11    149.24 o 
  -7  16   2        3.25        0.70     64.67 o 
  -6  16   2      561.20      445.00     79.34 o 
  -5  16   2      351.24      355.55     82.83 o 
  -4  16   2      297.93      376.50     96.60 o 
  -3  16   2      419.90      402.06     67.95 o 
  -2  16   2      509.49      340.86     63.30 o 
  -1  16   2      252.84      205.19     52.06 o 
   0  16   2     2405.71     2437.25    270.99 o 
   1  16   2      163.43      198.19     51.62 o 
   2  16   2      508.14      477.65     66.76 o 
   3  16   2      412.21      391.61     76.83 o 
   4  16   2      384.36      359.19     70.62 o 
   5  16   2      360.09      319.51     69.53 o 
   6  16   2      481.07      391.48     64.16 o 
   7  16   2        2.15       81.55     93.91 o 
  -5  17   2       13.64       84.67     42.54 o 
  -4  17   2      661.49      567.88    104.05 o 
  -3  17   2       56.03      160.06     64.60 o 
  -2  17   2      841.82      634.11    109.05 o 
  -1  17   2       54.88      177.07     69.70 o 
   0  17   2      399.93      354.97     73.03 o 
   1  17   2      103.52      128.21     52.31 o 
   2  17   2      664.80      453.77     83.28 o 
   3  17   2       56.60      110.82     52.02 o 
   4  17   2      656.38      414.14     92.05 o 
   5  17   2        8.60      145.11     42.99 o 
   1   1   3    12729.13     9516.23    465.41 o 
  -1   2   3     6768.68     6103.18     83.28 o 
   0   2   3      463.86      401.48     39.79 o 
   1   2   3     6845.96     6184.71    113.47 o 
   2   2   3     5940.98     5275.16    183.17 o 
  -2   3   3    15731.65    15468.32    208.68 o 
  -1   3   3    23612.25    22294.72    392.87 o 
   0   3   3      154.78      413.78     37.30 o 
   1   3   3    21071.46    20144.83    284.85 o 
   2   3   3    16130.56    15560.85    225.51 o 
   3   3   3       59.74      216.22     43.11 o 
  -3   4   3      170.40      282.64     43.13 o 
  -2   4   3     2159.36     1883.15    100.32 o 
  -1   4   3     1943.03     2070.28     83.71 o 
   0   4   3     1471.35     1284.90     68.16 o 
   1   4   3     1829.06     1943.05     86.25 o 
   2   4   3     1845.56     1842.00    122.83 o 
   3   4   3      115.01      208.96     41.32 o 
   4   4   3     1741.54     2093.84    184.11 o 
  -4   5   3    10253.06     9991.83    212.41 o 
  -3   5   3    10204.41    10339.30    155.44 o 
  -2   5   3     1848.00     2087.33    142.63 o 
  -1   5   3     8638.12     7752.99    111.57 o 
   0   5   3     1973.24     1805.63     81.22 o 
   1   5   3     8777.69     7810.96    141.38 o 
   2   5   3     1406.29     1988.22    128.71 o 
   3   5   3     8752.54     9075.34    163.42 o 
   4   5   3     9971.92     9730.06    249.00 o 
   5   5   3    17496.79    18735.48    293.60 o 
  -5   6   3     2982.53     3224.05    214.15 o 
  -4   6   3     1777.48     1442.64    116.97 o 
  -3   6   3    14020.73    13255.92    186.85 o 
  -2   6   3     9422.97     9407.42    182.79 o 
  -1   6   3     4790.81     5075.19    133.47 o 
   0   6   3    10744.75     9712.23    182.06 o 
   1   6   3     4672.29     4946.93    138.95 o 
   2   6   3    10362.27    10164.30    191.01 o 
   3   6   3    12982.94    12721.05    195.92 o 
   4   6   3     2456.73     2455.75    165.45 o 
   5   6   3     2893.92     2974.17    226.50 o 
   6   6   3     2676.98     2994.72    265.39 o 
  -6   7   3     5334.77     5171.18    223.66 o 
  -5   7   3     4517.78     4396.41    274.25 o 
  -4   7   3    11338.77    11482.53    306.80 o 
  -3   7   3     2922.01     3179.86    148.24 o 
  -2   7   3    21888.70    21475.67    271.40 o 
  -1   7   3     1015.38     1001.93    110.19 o 
   0   7   3      268.69      283.18     49.67 o 
   1   7   3      996.99      976.78    120.57 o 
   2   7   3    22300.11    22134.22    283.96 o 
   3   7   3     2230.44     2675.56    189.88 o 
   4   7   3    12130.49    12177.82    226.09 o 
   5   7   3     4279.24     4868.70    315.14 o 
   6   7   3     5996.17     6120.54    402.77 o 
   7   7   3    14454.85    14834.03    256.71 o 
  -7   8   3      454.08      430.41     55.37 o 
  -6   8   3     2928.99     2884.50    255.75 o 
  -5   8   3      281.57      250.70     38.57 o 
  -4   8   3      955.54      938.80     89.62 o 
  -3   8   3     8475.52     9032.34    221.15 o 
  -2   8   3     4451.04     4769.22    177.44 o 
  -1   8   3     6932.56     6875.10    150.85 o 
   0   8   3     3944.76     4176.34    173.07 o 
   1   8   3     7577.05     7571.42    160.28 o 
   2   8   3     4629.26     4738.14    151.95 o 
   3   8   3     8549.87     8728.70    189.96 o 
   4   8   3     1086.65     1179.99    106.00 o 
   5   8   3      259.46      244.00     44.05 o 
   6   8   3     2869.88     3084.86    174.23 o 
   7   8   3      156.82      148.62     37.45 o 
   8   8   3      129.21      111.70     34.84 o 
  -8   9   3      151.02      139.72     46.57 o 
  -7   9   3     4247.91     4070.04    177.61 o 
  -6   9   3     2373.39     2414.35    186.50 o 
  -5   9   3      662.07      548.74     61.77 o 
  -4   9   3     4704.92     4859.91    199.65 o 
  -3   9   3     2008.55     2096.10    150.26 o 
  -2   9   3     3647.46     3648.05    190.03 o 
  -1   9   3      195.25      253.60     41.16 o 
   0   9   3        3.62      128.54     42.72 o 
   1   9   3        2.21      110.34     33.44 o 
   2   9   3     3152.75     3290.21    227.86 o 
   3   9   3     1595.73     1546.42     95.34 o 
   4   9   3     4942.93     4993.92    240.89 o 
   5   9   3      678.19      665.53     75.98 o 
   6   9   3     2784.91     2936.14    192.01 o 
   7   9   3     4503.60     4325.19    287.46 o 
   8   9   3      207.65      178.74     51.05 o 
   9   9   3     3564.40     3376.01    314.71 o 
  -9  10   3      702.50      532.27    122.49 o 
  -8  10   3     4309.67     4311.29    302.84 o 
  -7  10   3      583.23      585.72     96.18 o 
  -6  10   3     4338.11     4161.66    175.35 o 
  -5  10   3      470.03      433.62     55.51 o 
  -4  10   3     1060.49     1166.16     99.19 o 
  -3  10   3     2497.37     2726.26    211.30 o 
  -2  10   3      814.64      839.91     74.87 o 
  -1  10   3     6690.72     6758.17    142.02 o 
   0  10   3     1067.83     1182.31    112.09 o 
   1  10   3     7289.01     7412.98    136.72 o 
   2  10   3      889.51      855.09     83.82 o 
   3  10   3     2661.41     2877.39    168.41 o 
   4  10   3     1079.56     1040.39     97.26 o 
   5  10   3      393.32      337.36     53.56 o 
   6  10   3     4570.53     4631.42    270.38 o 
   7  10   3      323.84      425.46     68.15 o 
   8  10   3     3787.28     4094.24    266.96 o 
   9  10   3      540.32      531.70     83.65 o 
  10  10   3        6.14      118.77     44.74 o 
 -10  11   3      486.44      554.95    131.08 o 
  -9  11   3     1333.57     1296.02    204.55 o 
  -8  11   3     2789.00     2612.10    290.52 o 
  -7  11   3     1584.94     1717.19    180.30 o 
  -6  11   3     1572.67     1518.47    169.32 o 
  -5  11   3     3404.49     3024.14    181.73 o 
  -4  11   3     1016.34     1052.27     96.42 o 
  -3  11   3     9766.69    10277.68    151.23 o 
  -2  11   3     4995.38     5006.40    147.81 o 
  -1  11   3      783.15      830.39     89.98 o 
   0  11   3       40.42      130.54     45.85 o 
   1  11   3      561.12      527.88     71.63 o 
   2  11   3     4808.94     4756.13    195.98 o 
   3  11   3     9537.64    10330.75    154.32 o 
   4  11   3      853.81      899.13     89.21 o 
   5  11   3     3257.33     3215.25    191.40 o 
   6  11   3     1583.31     1474.38    152.19 o 
   7  11   3     1750.01     1757.37    190.96 o 
   8  11   3     2820.73     2805.85    238.16 o 
   9  11   3     1757.02     1760.80    189.52 o 
  10  11   3      547.85      462.60     83.30 o 
  11  11   3       13.51       61.46     48.77 o 
 -11  12   3      285.09      413.18     81.89 o 
 -10  12   3      354.59      309.11     93.02 o 
  -9  12   3     1532.00     1399.40    181.72 o 
  -8  12   3      341.87      401.83     90.58 o 
  -7  12   3     1184.07     1317.88    164.50 o 
  -6  12   3       96.73      171.96     48.68 o 
  -5  12   3     1046.64      990.85    107.93 o 
  -4  12   3     2433.40     2596.39    234.72 o 
  -3  12   3     1585.49     1750.22    178.10 o 
  -2  12   3     6292.34     6510.86    251.25 o 
  -1  12   3     2364.26     2477.10    209.18 o 
   0  12   3     1737.95     1768.76    135.82 o 
   1  12   3     2005.22     2018.75    157.94 o 
   2  12   3     6752.17     6967.27    237.19 o 
   3  12   3     1889.92     1839.11    171.06 o 
   4  12   3     2096.35     2116.57    203.89 o 
   5  12   3     1263.71     1155.44    105.72 o 
   6  12   3       88.43      153.49     55.36 o 
   7  12   3     1189.04     1255.87    142.17 o 
   8  12   3      259.18      303.50     81.90 o 
   9  12   3     1705.36     1516.58    213.45 o 
  10  12   3      306.09      231.16     90.64 o 
  11  12   3      248.46      195.17     89.36 o 
  12  12   3     2400.96     2245.15    418.39 o 
 -12  13   3       99.89      159.44     62.69 o 
 -11  13   3      594.15      438.71     84.58 o 
 -10  13   3      913.99      879.06    153.74 o 
  -9  13   3      251.55      182.95     74.45 o 
  -8  13   3     3548.55     3690.98    421.92 o 
  -7  13   3      194.02      266.30     74.62 o 
  -6  13   3     1660.67     1572.37    187.36 o 
  -5  13   3     1167.27     1175.22    130.59 o 
  -4  13   3     1667.38     1567.20    152.24 o 
  -3  13   3     2533.79     2945.27    261.38 o 
  -2  13   3     1065.16     1284.84    162.69 o 
  -1  13   3     2100.21     1934.09    218.86 o 
   0  13   3       64.79       62.62     46.41 o 
   1  13   3     1882.08     1899.23    178.80 o 
   2  13   3     1130.61     1243.30    125.68 o 
   3  13   3     2566.88     2755.78    252.05 o 
   4  13   3     1485.80     1409.37    145.91 o 
   5  13   3     1376.01     1350.35    137.10 o 
   6  13   3     1740.52     1839.37    190.47 o 
   7  13   3      253.90      352.82     80.66 o 
   8  13   3     3577.17     3723.27    365.90 o 
   9  13   3      289.35      336.61     73.37 o 
  10  13   3      765.57      632.68    112.87 o 
  11  13   3      618.94      597.97    166.91 o 
  12  13   3       61.85       83.17    105.98 o 
 -11  14   3       26.23      171.19     69.28 o 
 -10  14   3      252.01      265.96     78.00 o 
  -9  14   3      985.73     1021.39    170.55 o 
  -8  14   3       19.19      137.22     67.93 o 
  -7  14   3     1091.10      803.95    147.43 o 
  -6  14   3      116.62       79.80     33.01 o 
  -5  14   3      118.78      133.69     49.17 o 
  -4  14   3     1823.31     1807.66    193.12 o 
  -3  14   3     1081.72     1067.83    117.96 o 
  -2  14   3     1971.38     1829.30    197.90 o 
  -1  14   3      203.47      247.95     83.93 o 
   0  14   3     1315.97     1214.65    131.26 o 
   1  14   3      258.55      409.07     78.77 o 
   2  14   3     2274.87     2554.86    213.14 o 
   3  14   3     1023.38     1018.63    133.69 o 
   4  14   3     1610.27     1433.01    209.75 o 
   5  14   3      105.53      218.80     65.46 o 
   6  14   3       71.61       89.68     42.07 o 
   7  14   3     1044.95     1173.91    197.16 o 
   8  14   3       10.12      172.79     79.42 o 
   9  14   3     1038.56      979.56    160.70 o 
  10  14   3      221.84      200.40     67.63 o 
  11  14   3       52.56      161.27     89.88 o 
  -9  15   3      117.72      142.67     66.45 o 
  -8  15   3     1049.53      954.59    139.01 o 
  -7  15   3        8.78      129.25     62.71 o 
  -6  15   3      633.01      575.47    120.95 o 
  -5  15   3      179.68      155.64     53.15 o 
  -4  15   3      996.67      901.53    202.39 o 
  -3  15   3      543.41      650.70    114.63 o 
  -2  15   3      629.46      467.03     96.84 o 
  -1  15   3      643.93      555.64    113.37 o 
   0  15   3       27.16       35.74     68.67 o 
   1  15   3      625.20      584.04     97.53 o 
   2  15   3      541.64      569.85    101.29 o 
   3  15   3      455.97      431.74     84.32 o 
   4  15   3      873.29      765.48    166.08 o 
   5  15   3      212.85      203.86     66.20 o 
   6  15   3      679.39      591.91     98.42 o 
   7  15   3       10.18      194.04     71.35 o 
   8  15   3     1151.95      881.14    175.19 o 
   9  15   3      116.39      142.05     50.12 o 
  -7  16   3      284.80      267.45     63.15 o 
  -6  16   3      157.92      107.91     60.60 o 
  -5  16   3        3.42       78.99     59.00 o 
  -4  16   3      414.36      457.86     79.45 o 
  -3  16   3      561.10      540.85    101.60 o 
  -2  16   3     1381.15     1428.50    184.07 o 
  -1  16   3     1142.27     1109.89    127.47 o 
   0  16   3      925.06      790.67    128.64 o 
   1  16   3     1186.96     1030.14    147.48 o 
   2  16   3     1493.48     1395.47    186.34 o 
   3  16   3      557.00      558.94     86.60 o 
   4  16   3      487.49      281.75     60.96 o 
   5  16   3        5.75       98.81     55.56 o 
   6  16   3      133.76      201.42     63.90 o 
   7  16   3      266.15      294.27     98.55 o 
  -5  17   3      483.47      382.15     77.29 o 
  -4  17   3      784.64      491.84     92.83 o 
  -3  17   3      577.15      469.05     92.49 o 
  -2  17   3      576.95      487.70     78.65 o 
  -1  17   3       11.50       76.52     47.06 o 
   0  17   3     1478.34      992.62    158.81 o 
   1  17   3       39.75      139.14     51.73 o 
   2  17   3      486.40      394.46     72.18 o 
   3  17   3      508.42      496.82     91.24 o 
   4  17   3      773.47      634.76    125.14 o 
   5  17   3      439.18      412.39     56.89 o 
   0   1   4    25335.72    22006.00    353.04 o 
   1   1   4       94.62      135.18     50.26 o 
  -1   2   4     5060.88     4348.15    111.35 o 
   0   2   4    66496.50    63787.88    344.14 o 
   1   2   4     4011.23     3449.96    115.06 o 
   2   2   4      207.84      362.12     29.17 o 
  -2   3   4    16717.96    14841.65    222.48 o 
  -1   3   4    48075.73    47652.01    273.14 o 
   0   3   4     1684.47     1931.52     96.66 o 
   1   3   4    52792.78    51250.38    436.56 o 
   2   3   4    17533.39    16131.87    231.97 o 
   3   3   4    18789.24    17698.98    257.33 o 
  -3   4   4     1436.27     1701.37     97.83 o 
  -2   4   4    32091.03    30377.29    310.94 o 
  -1   4   4    30395.19    28659.08    290.43 o 
   0   4   4     3467.29     3100.16     99.59 o 
   1   4   4    30852.49    28958.59    168.19 o 
   2   4   4    30676.96    29544.15    296.69 o 
   3   4   4      741.15     1043.85     88.56 o 
   4   4   4     2066.79     1728.38    110.21 o 
  -4   5   4    44295.87    45320.77    293.61 o 
  -3   5   4     6673.92     6556.51    167.42 o 
  -2   5   4     1809.80     1398.03     96.73 o 
  -1   5   4    12662.71    11572.62    149.80 o 
   0   5   4     1270.59     1256.69     96.58 o 
   1   5   4    12979.33    11551.90    152.70 o 
   2   5   4     2147.98     1813.98     93.25 o 
   3   5   4     6389.11     6336.63    170.00 o 
   4   5   4    46821.16    46542.30    568.40 o 
   5   5   4    30869.54    28761.82    224.71 o 
  -5   6   4     5737.98     5714.42    140.31 o 
  -4   6   4       84.68      143.90     38.44 o 
  -3   6   4     1635.18     1810.29    145.42 o 
  -2   6   4     4056.10     3689.45    169.04 o 
  -1   6   4    56101.00    54383.72    764.15 o 
   0   6   4     2642.68     2799.47    122.75 o 
   1   6   4    57282.35    55066.80    514.31 o 
   2   6   4     5131.83     4649.49    156.92 o 
   3   6   4     1573.16     1593.41    136.17 o 
   4   6   4      412.41      411.41     59.57 o 
   5   6   4     4645.88     4994.61    323.39 o 
   6   6   4       87.12       55.68     49.38 o 
  -6   7   4      269.05      279.09     61.98 o 
  -5   7   4    19212.95    19013.61    334.06 o 
  -4   7   4     5372.81     4630.38    148.96 o 
  -3   7   4     3890.17     4093.02    214.98 o 
  -2   7   4    16486.47    16015.31    198.01 o 
  -1   7   4      729.69      753.97     86.25 o 
   0   7   4     1349.34     1181.27    137.39 o 
   1   7   4     1159.67     1206.19    131.73 o 
   2   7   4    15714.23    15537.83    204.21 o 
   3   7   4     3019.86     3157.72    205.90 o 
   4   7   4     5223.27     4715.57    170.64 o 
   5   7   4    18190.31    18117.96    349.60 o 
   6   7   4      280.71      300.27     50.82 o 
   7   7   4     3171.86     3405.58    144.05 o 
  -7   8   4       44.50      162.60     49.24 o 
  -6   8   4    10062.26    10083.04    223.24 o 
  -5   8   4      531.85      580.74     60.77 o 
  -4   8   4     6975.86     6787.03    194.01 o 
  -3   8   4      620.06      630.50     77.78 o 
  -2   8   4      695.19      693.75     70.87 o 
  -1   8   4      747.94      878.39     76.05 o 
   0   8   4     3623.35     4043.16    204.23 o 
   1   8   4      658.72      697.93     68.52 o 
   2   8   4      348.75      307.61     42.71 o 
   3   8   4      365.83      462.54     61.54 o 
   4   8   4     6472.99     6380.96    253.69 o 
   5   8   4      282.22      385.70     46.52 o 
   6   8   4     9722.87    10212.53    225.29 o 
   7   8   4      148.46      204.54     43.36 o 
   8   8   4    12614.60    14237.87    302.32 o 
  -8   9   4      254.79      264.33     63.91 o 
  -7   9   4     1498.80      774.67    347.68 o 
  -6   9   4      918.90      822.27     83.47 o 
  -5   9   4     3489.13     3524.32    214.02 o 
  -4   9   4        2.15       72.83     43.31 o 
  -3   9   4     4306.89     4493.67    155.24 o 
  -2   9   4     5180.31     5303.72    230.36 o 
  -1   9   4      986.65     1195.79     94.13 o 
   0   9   4    35461.93    35966.40    445.34 o 
   1   9   4     1273.07     1567.67    121.74 o 
   2   9   4     5534.33     5614.48    208.87 o 
   3   9   4     4986.31     4813.43    186.26 o 
   4   9   4       22.78       75.19     43.76 o 
   5   9   4     4075.10     4359.35    189.80 o 
   6   9   4     1240.56     1126.14    112.86 o 
   7   9   4     1735.55     1656.71    162.94 o 
   8   9   4      267.87      125.99     45.57 o 
   9   9   4      100.34       60.66     50.57 o 
  -9  10   4     3986.32     4199.57    275.85 o 
  -8  10   4     2705.26     2717.38    252.17 o 
  -7  10   4     1678.83     1646.06    237.83 o 
  -6  10   4     7219.83     7910.51    204.37 o 
  -5  10   4       26.83       78.71     36.77 o 
  -4  10   4     5639.11     5794.52    163.90 o 
  -3  10   4     2536.54     2730.57    207.57 o 
  -2  10   4     1366.66     1371.89    118.04 o 
  -1  10   4     2922.47     3044.09    250.80 o 
   0  10   4     8408.86     8254.65    209.52 o 
   1  10   4     2659.06     2844.25    161.21 o 
   2  10   4     1605.84     1441.80    118.98 o 
   3  10   4     2563.79     2586.95    217.11 o 
   4  10   4     5141.29     5165.77    167.11 o 
   5  10   4       72.36      128.42     27.98 o 
   6  10   4     6700.21     6950.23    192.77 o 
   7  10   4     1982.24     2122.02    211.88 o 
   8  10   4     2954.47     2987.42    259.56 o 
   9  10   4     4326.03     4703.99    187.01 o 
  10  10   4        6.30       96.59     39.72 o 
 -10  11   4     1773.55     1921.58    226.24 o 
  -9  11   4      137.38       59.52     40.79 o 
  -8  11   4      887.77      847.92    113.53 o 
  -7  11   4     1008.80     1114.49    138.88 o 
  -6  11   4     5174.40     5489.14    218.86 o 
  -5  11   4     3863.62     4025.38    296.57 o 
  -4  11   4     1987.61     1992.71    143.23 o 
  -3  11   4     3130.08     3057.43    239.80 o 
  -2  11   4     3973.69     3947.47    245.78 o 
  -1  11   4      850.19      888.99    104.89 o 
   0  11   4     4592.96     4911.54    236.11 o 
   1  11   4      855.47      976.73     96.85 o 
   2  11   4     3958.88     4043.87    260.16 o 
   3  11   4     3252.28     3098.16    166.17 o 
   4  11   4     1734.95     1625.78    149.98 o 
   5  11   4     4122.63     4159.84    216.46 o 
   6  11   4     4992.51     5256.60    209.71 o 
   7  11   4     1287.80     1477.97    144.43 o 
   8  11   4      969.30      863.79    111.25 o 
   9  11   4       71.41       81.11     49.14 o 
  10  11   4     1594.97     1508.90    218.01 o 
  11  11   4      817.17      603.55    112.43 o 
 -11  12   4     1030.78     1036.33    146.94 o 
 -10  12   4      537.31      587.10    112.32 o 
  -9  12   4     2175.13     2428.08    357.91 o 
  -8  12   4      246.75      228.45     69.76 o 
  -7  12   4      436.95      416.44     78.74 o 
  -6  12   4     2976.73     3443.46    298.46 o 
  -5  12   4      834.58      766.50     95.18 o 
  -4  12   4     1043.07     1009.59    136.33 o 
  -3  12   4      478.36      470.73     71.79 o 
  -2  12   4     1624.56     1850.98    194.69 o 
  -1  12   4     1396.84     1416.92    149.82 o 
   0  12   4     3079.39     3182.97    184.02 o 
   1  12   4     1436.88     1433.94    128.28 o 
   2  12   4     2061.94     2019.14    164.03 o 
   3  12   4      373.01      310.18     53.55 o 
   4  12   4      951.21      790.01    113.14 o 
   5  12   4      661.28      547.55     74.97 o 
   6  12   4     2754.11     2745.21    236.24 o 
   7  12   4      475.34      442.75     73.75 o 
   8  12   4      146.68      132.01     42.31 o 
   9  12   4     2209.73     2289.99    272.15 o 
  10  12   4      481.81      529.68     98.88 o 
  11  12   4     1063.56     1167.00    176.33 o 
  12  12   4       24.26      165.05    104.97 o 
 -12  13   4      528.48      498.48    106.38 o 
 -11  13   4      950.62     1174.18    179.64 o 
 -10  13   4      218.62      108.23     65.72 o 
  -9  13   4      442.86      363.90     98.81 o 
  -8  13   4       60.37       70.00     66.40 o 
  -7  13   4      100.32      129.84     44.89 o 
  -6  13   4      571.79      543.50     91.69 o 
  -5  13   4      448.74      452.35     62.35 o 
  -4  13   4      863.01      779.87    139.16 o 
  -3  13   4     1971.80     2147.99    213.02 o 
  -2  13   4     1035.12     1073.13    120.99 o 
  -1  13   4     2776.99     2920.76    295.79 o 
   0  13   4     1401.33     1484.28    143.49 o 
   1  13   4     3007.68     3222.75    260.23 o 
   2  13   4      904.64      986.76    111.23 o 
   3  13   4     1927.64     2204.06    214.80 o 
   4  13   4      613.60      535.87     93.80 o 
   5  13   4      312.65      246.78     50.13 o 
   6  13   4      467.64      386.54     80.30 o 
   7  13   4       99.25       53.74     61.75 o 
   8  13   4       31.55      165.76     75.79 o 
   9  13   4      349.08      322.46    100.45 o 
  10  13   4      166.41      275.35     75.12 o 
  11  13   4      839.71      914.88    213.15 o 
  12  13   4      519.40      469.88    127.41 o 
 -10  14   4      684.68      491.98    112.53 o 
  -9  14   4      196.44      249.72     77.67 o 
  -8  14   4      326.93      256.20     70.98 o 
  -7  14   4      981.21      965.06    143.96 o 
  -6  14   4      325.67      350.00     82.33 o 
  -5  14   4     4261.54     4611.20    342.67 o 
  -4  14   4      807.01      761.17    112.67 o 
  -3  14   4     1927.73     1913.03    197.37 o 
  -2  14   4      362.43      316.34     57.59 o 
  -1  14   4      142.42      205.97     51.66 o 
   0  14   4        7.84       44.59     59.61 o 
   1  14   4       95.77      228.29     82.90 o 
   2  14   4      297.43      319.12     90.27 o 
   3  14   4     1614.99     1793.69    226.91 o 
   4  14   4      704.57      425.41    139.61 o 
   5  14   4     4111.74     4813.62    303.12 o 
   6  14   4      339.86      305.59     66.09 o 
   7  14   4     1009.35     1063.68    172.62 o 
   8  14   4      324.74      308.92     75.01 o 
   9  14   4      160.76      269.30     76.49 o 
  10  14   4      661.00      473.65    163.39 o 
  -9  15   4     1143.59     1136.90    201.37 o 
  -8  15   4       78.72      285.96     85.24 o 
  -7  15   4      148.27      161.71     60.32 o 
  -6  15   4      196.31      260.20     65.91 o 
  -5  15   4       80.09      223.17     54.25 o 
  -4  15   4     1572.87     1502.03    186.19 o 
  -3  15   4      300.93      296.02     74.88 o 
  -2  15   4     1365.39     1371.75    172.96 o 
  -1  15   4     3480.76     3822.32    323.33 o 
   0  15   4     1250.26     1245.23    166.46 o 
   1  15   4     3573.02     3648.53    367.31 o 
   2  15   4     1443.08     1455.42    190.08 o 
   3  15   4      381.58      339.00     72.10 o 
   4  15   4     1646.37     1466.53    179.63 o 
   5  15   4       82.50      151.85     57.95 o 
   6  15   4      218.17      268.30     60.73 o 
   7  15   4      185.80      252.43     89.96 o 
   8  15   4      109.56      102.57     64.62 o 
   9  15   4     1138.85      965.52    203.04 o 
  -7  16   4      987.79      931.97    155.59 o 
  -6  16   4      285.16      215.26     57.06 o 
  -5  16   4     2516.19     2378.15    309.50 o 
  -4  16   4      475.96      424.11     83.63 o 
  -3  16   4      761.85      562.99    120.35 o 
  -2  16   4       44.40       88.84     60.03 o 
  -1  16   4      244.23      219.00     71.27 o 
   0  16   4       27.18       71.23     56.87 o 
   1  16   4      312.94      281.40     69.68 o 
   2  16   4       64.64       76.71     61.78 o 
   3  16   4      764.77      746.91    102.59 o 
   4  16   4      483.87      459.06     78.37 o 
   5  16   4     2487.79     2732.73    249.54 o 
   6  16   4      318.98      220.66     57.44 o 
   7  16   4     1000.74      844.95    132.55 o 
  -5  17   4      268.33      312.54     67.20 o 
  -4  17   4      396.62      259.52     62.41 o 
  -3  17   4      298.11      304.58     56.48 o 
  -2  17   4      344.89      332.40     72.87 o 
  -1  17   4     1524.92     1464.71    224.99 o 
   0  17   4       79.14      128.50     55.17 o 
   1  17   4     1445.70     1555.61    206.51 o 
   2  17   4      300.62      189.95     79.47 o 
   3  17   4      224.79      227.70     53.62 o 
   4  17   4      367.00      271.24     54.77 o 
   5  17   4      213.80      205.05     57.58 o 
   0   1   5     1082.12      787.39     79.40 o 
   1   1   5     2332.04     2324.13    103.81 o 
  -1   2   5    47620.21    46609.50    517.28 o 
   0   2   5   104775.99   103403.39    707.41 o 
   1   2   5    48636.06    48764.88    349.61 o 
   2   2   5    69497.24    59061.69    880.16 o 
  -2   3   5    41348.27    39242.64    376.16 o 
  -1   3   5     4544.99     4194.68    122.98 o 
   0   3   5      183.99      257.79     35.25 o 
   1   3   5     4826.87     4468.99    133.69 o 
   2   3   5    39133.52    37505.83    260.37 o 
   3   3   5    35258.06    34909.96    332.14 o 
  -3   4   5    59339.84    56857.80    334.73 o 
  -2   4   5    15514.43    13653.09    179.06 o 
  -1   4   5    52285.64    50054.23    579.10 o 
   0   4   5     9585.37     9265.57    171.81 o 
   1   4   5    53110.01    50158.07    531.62 o 
   2   4   5    14416.67    12716.51    191.81 o 
   3   4   5    59408.36    57206.51    332.37 o 
   4   4   5     5654.71     4887.09    184.15 o 
  -4   5   5     3614.73     3323.92    172.94 o 
  -3   5   5    34395.88    33371.58    223.52 o 
  -2   5   5     6878.41     7351.38    129.39 o 
  -1   5   5     2990.01     2617.48    104.36 o 
   0   5   5     4350.86     4115.63    123.86 o 
   1   5   5     3474.21     3050.72    126.34 o 
   2   5   5     8444.17     8798.41    144.97 o 
   3   5   5    37317.64    36037.99    359.20 o 
   4   5   5     4826.37     4445.66    217.91 o 
   5   5   5     3576.16     3811.14    224.83 o 
  -5   6   5     1216.86     1027.65    112.84 o 
  -4   6   5      115.14      112.41     35.48 o 
  -3   6   5    25442.97    24579.97    239.89 o 
  -2   6   5      555.94      558.88     80.06 o 
  -1   6   5    16392.47    14865.20    164.39 o 
   0   6   5     3754.07     2886.10    112.58 o 
   1   6   5    16468.84    14915.15    188.87 o 
   2   6   5     1436.32     1618.63    126.45 o 
   3   6   5    26063.08    25038.67    354.67 o 
   4   6   5      120.68      173.70     34.84 o 
   5   6   5     1003.68      827.23     93.96 o 
   6   6   5     1722.45     1755.32    158.96 o 
  -6   7   5      943.19     1086.24    111.29 o 
  -5   7   5    26441.95    27279.37    392.61 o 
  -4   7   5     2000.98     2137.53    152.97 o 
  -3   7   5    28028.94    27308.44    220.34 o 
  -2   7   5     1007.92     1137.47    102.07 o 
  -1   7   5      974.63      937.30    105.06 o 
   0   7   5      116.95      140.81     30.09 o 
   1   7   5      475.54      396.53     58.51 o 
   2   7   5     1239.72     1405.84    119.63 o 
   3   7   5    27013.32    26198.03    247.94 o 
   4   7   5     1212.85     1300.22    108.42 o 
   5   7   5    27000.75    27915.69    427.60 o 
   6   7   5     1148.78     1352.17    110.94 o 
   7   7   5    17535.99    18380.53    298.55 o 
  -7   8   5     3947.27     4224.64    152.64 o 
  -6   8   5     3404.50     3328.50    266.95 o 
  -5   8   5     1284.54     1437.74    107.95 o 
  -4   8   5     1552.16     1588.80    121.02 o 
  -3   8   5    26067.84    26772.52    344.84 o 
  -2   8   5    15347.52    14758.11    248.50 o 
  -1   8   5    38347.68    39191.67    393.74 o 
   0   8   5     5935.47     5712.50    153.79 o 
   1   8   5    39757.59    40869.05    430.70 o 
   2   8   5    16027.98    15262.52    260.17 o 
   3   8   5    27057.18    28048.63    360.14 o 
   4   8   5     1459.54     1501.95    117.18 o 
   5   8   5     1573.94     1794.56    129.79 o 
   6   8   5     3150.03     3106.35    218.65 o 
   7   8   5     3507.31     3602.15    163.74 o 
   8   8   5      278.41      449.19     78.28 o 
  -8   9   5     7928.00     8764.16    357.69 o 
  -7   9   5    16316.72    17599.37    281.79 o 
  -6   9   5     5219.87     5320.18    267.72 o 
  -5   9   5     6288.73     6536.93    194.33 o 
  -4   9   5     6766.73     6823.02    133.99 o 
  -3   9   5     7974.04     7668.28    166.45 o 
  -2   9   5     5195.38     5220.69    222.23 o 
  -1   9   5     9081.05     9593.40    238.43 o 
   0   9   5     2381.12     2388.29    145.40 o 
   1   9   5     8375.26     8763.01    212.39 o 
   2   9   5     5459.36     5198.92    166.04 o 
   3   9   5     7933.99     7501.10    114.16 o 
   4   9   5     6225.25     6428.34    209.75 o 
   5   9   5     6604.86     7177.02    197.32 o 
   6   9   5     4759.25     4918.65    179.79 o 
   7   9   5    15731.37    17095.01    222.93 o 
   8   9   5     7583.00     8404.32    314.44 o 
   9   9   5     3709.43     4203.01    308.70 o 
  -9  10   5      944.23      897.28    150.58 o 
  -8  10   5       75.70      149.15     60.32 o 
  -7  10   5     4483.27     4471.83    306.04 o 
  -6  10   5     1910.55     1810.13    129.62 o 
  -5  10   5     1694.86     1833.32    159.88 o 
  -4  10   5     1714.86     1951.51    130.35 o 
  -3  10   5     2217.49     2341.85    174.68 o 
  -2  10   5    10659.63    10907.82    187.01 o 
  -1  10   5     1673.75     1770.32    136.61 o 
   0  10   5     3049.80     2880.82    177.84 o 
   1  10   5     1283.43     1504.57    123.54 o 
   2  10   5    10105.54    10328.80    175.10 o 
   3  10   5     2084.40     2060.71    147.94 o 
   4  10   5     1583.16     1624.80    131.08 o 
   5  10   5     1598.53     1782.72    152.71 o 
   6  10   5     2090.52     2131.49    151.06 o 
   7  10   5     4371.43     4493.12    295.77 o 
   8  10   5       62.73       61.22     44.09 o 
   9  10   5     1058.41     1149.48    149.27 o 
  10  10   5      990.56      948.54    156.94 o 
 -10  11   5      435.80      329.63     77.06 o 
  -9  11   5     1436.32     1453.53    206.36 o 
  -8  11   5     3983.96     4413.17    623.69 o 
  -7  11   5     1401.72     1284.18    152.96 o 
  -6  11   5     2005.92     1795.15    175.52 o 
  -5  11   5     1354.78     1225.45    145.04 o 
  -4  11   5      372.69      367.72     65.58 o 
  -3  11   5      619.39      602.65     64.84 o 
  -2  11   5      874.81      783.47     85.36 o 
  -1  11   5     2372.47     2617.97    230.72 o 
   0  11   5       92.80      104.66     42.47 o 
   1  11   5     2461.27     2630.56    202.29 o 
   2  11   5     1091.12     1072.50     96.13 o 
   3  11   5     1013.67     1007.77    106.17 o 
   4  11   5      141.65      186.34     44.79 o 
   5  11   5      795.32      697.21     72.96 o 
   6  11   5     1730.97     1591.66    187.90 o 
   7  11   5      952.05      723.83     87.40 o 
   8  11   5     3667.88     3877.91    297.05 o 
   9  11   5     1444.45     1333.10    167.73 o 
  10  11   5      539.39      445.56     97.09 o 
  11  11   5      498.54      564.98     99.43 o 
 -11  12   5       26.56       63.24     60.20 o 
 -10  12   5      593.24      709.42    107.97 o 
  -9  12   5      251.13      358.51     83.75 o 
  -8  12   5      304.45      372.05     78.22 o 
  -7  12   5      858.08      904.43    144.35 o 
  -6  12   5      204.24      135.00     47.45 o 
  -5  12   5     1523.65     1360.50    157.83 o 
  -4  12   5     1696.69     1669.86    176.55 o 
  -3  12   5      449.97      388.65     67.08 o 
  -2  12   5     5194.54     5424.81    198.69 o 
  -1  12   5      759.48      691.15     82.05 o 
   0  12   5     1451.86     1420.66    117.01 o 
   1  12   5      660.06      578.20     74.43 o 
   2  12   5     4819.47     4822.01    251.45 o 
   3  12   5      392.89      457.96     61.96 o 
   4  12   5     2061.14     1981.78    162.40 o 
   5  12   5     1576.90     1508.55    174.93 o 
   6  12   5      346.47      230.43     54.37 o 
   7  12   5      857.26      739.32    119.66 o 
   8  12   5      343.28      376.41    104.91 o 
   9  12   5      260.42      347.75     83.52 o 
  10  12   5      665.67      646.88    129.01 o 
  11  12   5        0.30       53.18     54.53 o 
  12  12   5     1348.22     1453.62    291.28 o 
 -12  13   5      183.12      155.30     60.89 o 
 -11  13   5      497.40      421.47    127.99 o 
 -10  13   5      809.41      718.84    119.64 o 
  -9  13   5      533.01      633.57    150.16 o 
  -8  13   5     3966.02     4331.58    474.98 o 
  -7  13   5      576.28      473.22     83.78 o 
  -6  13   5     5377.68     5658.46    242.43 o 
  -5  13   5       14.41       97.32     36.40 o 
  -4  13   5     6267.91     7075.64    240.12 o 
  -3  13   5       68.16      153.23     43.96 o 
  -2  13   5     1235.44     1399.72    143.05 o 
  -1  13   5      611.27      493.02     89.68 o 
   0  13   5       63.87      127.77     34.69 o 
   1  13   5      683.47      493.32     82.43 o 
   2  13   5     1238.51     1253.28    157.17 o 
   3  13   5       39.20      171.38     75.57 o 
   4  13   5     6369.14     7285.73    243.98 o 
   5  13   5        3.11       22.93     42.77 o 
   6  13   5     5451.84     5951.90    240.65 o 
   7  13   5      588.76      508.65     81.07 o 
   8  13   5     3965.73     4232.32    438.78 o 
   9  13   5      588.41      607.69    114.37 o 
  10  13   5      968.19      863.16    175.25 o 
  11  13   5      556.67      673.19    169.07 o 
  12  13   5      194.48      134.11    151.51 o 
 -10  14   5      600.98      672.88    133.21 o 
  -9  14   5       46.65      240.62     88.87 o 
  -8  14   5      995.69     1037.06    155.79 o 
  -7  14   5       56.79      168.14     53.20 o 
  -6  14   5      618.62      387.59     85.15 o 
  -5  14   5      486.00      464.41     80.79 o 
  -4  14   5     2809.08     2762.87    292.77 o 
  -3  14   5      889.55      921.13    142.72 o 
  -2  14   5     3467.06     3738.89    365.82 o 
  -1  14   5      291.71      304.43     61.54 o 
   0  14   5     4148.63     4285.37    243.36 o 
   1  14   5      363.96      292.10     62.39 o 
   2  14   5     3531.76     3803.41    324.54 o 
   3  14   5      938.05      759.76    132.35 o 
   4  14   5     2937.95     3457.71    329.45 o 
   5  14   5      450.42      365.20     68.43 o 
   6  14   5      580.64      421.35     75.21 o 
   7  14   5       59.58       72.02     60.39 o 
   8  14   5      996.68      984.05    207.32 o 
   9  14   5       41.35      159.12     93.52 o 
  10  14   5      733.41      773.84    200.14 o 
  -9  15   5       59.30      165.20     71.88 o 
  -8  15   5     1037.97     1062.76    177.95 o 
  -7  15   5      172.58      203.59     87.19 o 
  -6  15   5      560.04      493.39     81.50 o 
  -5  15   5       92.78      155.10     65.62 o 
  -4  15   5     1136.36     1163.11    131.80 o 
  -3  15   5       23.28       57.28     52.02 o 
  -2  15   5     1217.92     1195.45    130.45 o 
  -1  15   5       73.02      141.04     83.47 o 
   0  15   5      221.48      213.70     61.68 o 
   1  15   5       83.03      108.78     55.46 o 
   2  15   5     1189.94     1203.47    133.82 o 
   3  15   5       22.43      184.82     62.91 o 
   4  15   5     1253.10     1225.27    186.57 o 
   5  15   5       44.92       78.06     68.59 o 
   6  15   5      494.78      537.29     91.74 o 
   7  15   5      161.36      266.89     79.73 o 
   8  15   5      909.70      964.36    149.91 o 
   9  15   5       43.43       31.76     77.39 o 
  -7  16   5        1.10      109.06     48.33 o 
  -6  16   5      305.10      289.01     64.31 o 
  -5  16   5       25.29       77.16     59.02 o 
  -4  16   5      424.92      380.36     72.79 o 
  -3  16   5      234.35      272.79     67.63 o 
  -2  16   5      598.41      563.09    123.81 o 
  -1  16   5      142.51      185.25     56.55 o 
   0  16   5       86.18      171.08     68.32 o 
   1  16   5       96.46      219.63     69.59 o 
   2  16   5      456.56      416.33     71.18 o 
   3  16   5      215.53      151.59     52.31 o 
   4  16   5      397.57      411.16     68.51 o 
   5  16   5       38.24       78.51     50.96 o 
   6  16   5      285.81      275.07     74.42 o 
   7  16   5       13.81      196.45     78.89 o 
  -5  17   5      273.97      240.96     71.81 o 
  -4  17   5      112.38      210.82     79.78 o 
  -3  17   5      265.96      290.09     72.18 o 
  -2  17   5      224.90      193.48     55.68 o 
  -1  17   5       50.79      113.82     44.08 o 
   0  17   5      356.45      302.24     63.98 o 
   1  17   5       48.92       83.04     49.80 o 
   2  17   5      245.22      207.75     52.53 o 
   3  17   5      289.39      232.32     63.04 o 
   4  17   5      173.73      227.49     62.89 o 
   5  17   5      266.29      264.01     81.49 o 
   0   1   6     1262.36     1555.53     85.50 o 
  -1   2   6    29370.67    27694.08    415.90 o 
   0   2   6    21408.15    21113.76    296.26 o 
   1   2   6    33766.94    29430.02    441.65 o 
   2   2   6      918.13     1340.80    110.21 o 
  -2   3   6     3672.99     3457.56    137.41 o 
  -1   3   6    11261.79    10582.73    165.33 o 
   0   3   6     9750.52     9136.61    248.64 o 
   1   3   6    10453.83    10107.27    152.88 o 
   2   3   6     3465.02     2957.68    132.25 o 
   3   3   6      101.58      203.90     28.78 o 
  -3   4   6     2016.29     1709.52     85.07 o 
  -2   4   6     8046.62     7997.44    118.52 o 
  -1   4   6     8363.71     8481.48    216.10 o 
   0   4   6    21489.88    22059.03    356.58 o 
   1   4   6     8996.23     8965.94    125.22 o 
   3   4   6     2448.91     2263.42    113.35 o 
   4   4   6    51761.81    53439.89    518.81 o 
  -4   5   6    12002.83    12042.88    196.74 o 
  -3   5   6    11690.00    11157.97    271.99 o 
  -2   5   6    87577.98    86993.52    540.74 o 
  -1   5   6    10196.35     8375.95    132.75 o 
   0   5   6   116142.16   109684.20   1068.60 o 
   1   5   6     9454.75     7548.09    131.53 o 
   2   5   6    81741.10    82178.19    446.92 o 
   3   5   6     8915.69     8624.83    225.81 o 
   4   5   6    10790.25    11042.17    299.79 o 
   5   5   6     2464.92     2686.73    161.15 o 
  -5   6   6      623.48      738.83     78.48 o 
  -4   6   6    51352.61    53216.97    359.49 o 
  -3   6   6     5455.32     5114.97    192.27 o 
  -2   6   6    11149.42    11711.17    250.79 o 
  -1   6   6      719.33      740.72     87.78 o 
   0   6   6    10272.84    11179.49    212.92 o 
   1   6   6      927.09      931.51    111.77 o 
   2   6   6    11404.82    12266.57    280.06 o 
   3   6   6     4843.93     4710.39    227.06 o 
   4   6   6    53040.18    55531.46    449.05 o 
   5   6   6      499.09      574.10     63.79 o 
   6   6   6    45759.32    48786.32    748.12 o 
  -6   7   6     1738.26     1807.56    163.71 o 
  -5   7   6      640.53      616.98     80.29 o 
  -4   7   6      608.50      670.80     77.21 o 
  -3   7   6     1956.46     1880.91    142.88 o 
  -2   7   6    17368.04    17249.94    296.02 o 
  -1   7   6      369.11      325.32     42.63 o 
   0   7   6    96069.48    95139.70    969.25 o 
   1   7   6      440.10      507.51     56.95 o 
   2   7   6    16716.63    15859.02    305.60 o 
   3   7   6     2412.86     2383.91    175.27 o 
   4   7   6     1161.04     1264.89    103.58 o 
   5   7   6      452.02      501.73     72.78 o 
   6   7   6     1729.43     1664.73    120.57 o 
   7   7   6     2660.82     2655.18    149.05 o 
  -7   8   6      896.01     1062.48    105.30 o 
  -6   8   6    10334.60    10602.57    195.91 o 
  -5   8   6     1170.33     1385.28    113.50 o 
  -4   8   6     8612.75     8669.81    250.44 o 
  -3   8   6      176.50      147.86     48.22 o 
  -2   8   6     1548.52     1644.07    120.63 o 
  -1   8   6      560.25      484.42     58.80 o 
   0   8   6     9058.71     9284.30    177.33 o 
   1   8   6      662.62      658.12     75.37 o 
   2   8   6      768.41      796.64     81.37 o 
   3   8   6      367.05      366.60     62.44 o 
   4   8   6     9580.75     9581.26    274.41 o 
   5   8   6     1170.87     1208.56     93.66 o 
   6   8   6    10889.42    11049.86    262.16 o 
   7   8   6      875.78      822.68     98.72 o 
   8   8   6      592.23      587.78     66.07 o 
  -8   9   6     2130.45     2153.34    245.62 o 
  -7   9   6     1521.83     1602.11    167.40 o 
  -6   9   6      528.03      508.44     68.64 o 
  -5   9   6     1350.08     1369.64    120.54 o 
  -4   9   6     2617.22     2342.15    160.82 o 
  -3   9   6     5124.01     5159.75    160.73 o 
  -2   9   6      458.41      513.38     62.23 o 
  -1   9   6    17317.59    17732.05    249.15 o 
   0   9   6    10564.07    11608.66    179.96 o 
   1   9   6    16582.93    16602.06    258.38 o 
   2   9   6      367.17      548.57     59.92 o 
   3   9   6     4290.05     4214.74    171.17 o 
   4   9   6     2444.87     2343.15    200.11 o 
   5   9   6     1265.67     1263.16     95.16 o 
   6   9   6      405.89      391.63     61.09 o 
   7   9   6     1907.30     2056.70    163.21 o 
   8   9   6     2473.59     2517.04    226.77 o 
   9   9   6     5092.40     5069.39    246.26 o 
  -9  10   6     3344.06     3667.21    277.52 o 
  -8  10   6      102.15      138.30     43.19 o 
  -7  10   6    12768.06    13672.63    374.17 o 
  -6  10   6      576.94      538.39     76.35 o 
  -5  10   6    16363.44    18119.40    248.43 o 
  -4  10   6     2883.55     2872.60    163.44 o 
  -3  10   6     5662.47     5746.43    182.55 o 
  -2  10   6     1199.16     1344.07    111.67 o 
  -1  10   6     2909.92     2921.79    216.76 o 
   0  10   6      328.35      265.79     46.59 o 
   1  10   6     3333.51     3392.59    195.23 o 
   2  10   6     1103.21     1079.32     91.42 o 
   3  10   6     6377.51     6584.46    180.55 o 
   4  10   6     3040.31     3108.00    217.64 o 
   5  10   6    16959.78    18682.33    223.21 o 
   6  10   6      663.73      540.56     60.99 o 
   7  10   6    13074.65    13486.41    306.87 o 
   8  10   6      121.30      123.50     41.72 o 
   9  10   6     3015.20     3291.31    302.99 o 
  10  10   6       49.82       97.95     33.81 o 
 -10  11   6      167.94      231.45     73.06 o 
  -9  11   6     3149.60     3170.33    281.26 o 
  -8  11   6      689.71      788.28    133.34 o 
  -7  11   6      760.07      886.94    137.00 o 
  -6  11   6      602.71      518.44     79.55 o 
  -5  11   6     1006.07      883.60    111.41 o 
  -4  11   6      752.46      690.27     78.31 o 
  -3  11   6     7785.45     7884.79    196.26 o 
  -2  11   6     2553.98     2720.61    218.55 o 
  -1  11   6    22037.37    23538.36    317.54 o 
   0  11   6     1372.96     1416.43    121.57 o 
   1  11   6    21679.37    23324.46    251.14 o 
   2  11   6     2169.62     2263.26    175.20 o 
   3  11   6     7449.01     7946.90    195.64 o 
   4  11   6      821.22      792.63     84.38 o 
   5  11   6      991.75      917.85    106.32 o 
   6  11   6      726.91      609.05     87.20 o 
   7  11   6      939.07      999.20    135.49 o 
   8  11   6      821.23      939.66    156.74 o 
   9  11   6     3077.98     3467.28    283.67 o 
  10  11   6      123.15      167.48     93.56 o 
  11  11   6     4470.71     5624.51    389.76 o 
 -11  12   6       70.25       75.39     73.51 o 
 -10  12   6       39.52       94.68     64.08 o 
  -9  12   6      347.32      354.69    102.80 o 
  -8  12   6       43.70      113.08     54.03 o 
  -7  12   6     7088.22     8185.53    320.96 o 
  -6  12   6      529.75      518.37     87.47 o 
  -5  12   6    18439.65    20675.74    448.10 o 
  -4  12   6      473.58      478.71     79.34 o 
  -3  12   6     4187.09     4370.47    295.87 o 
  -2  12   6      664.52      662.22     99.06 o 
  -1  12   6       76.72       94.72     42.46 o 
   0  12   6      575.19      495.49     64.95 o 
   1  12   6      106.63       82.58     30.59 o 
   2  12   6      484.40      448.94     68.91 o 
   3  12   6     4647.39     4451.31    219.92 o 
   4  12   6      478.38      509.50     76.50 o 
   5  12   6    18785.86    20735.06    361.04 o 
   6  12   6      337.99      413.01     86.08 o 
   7  12   6     6985.01     8013.06    225.95 o 
   8  12   6       60.63      118.14     46.57 o 
   9  12   6      308.88      367.57     96.57 o 
  10  12   6       52.96      121.75     52.67 o 
  11  12   6       78.39      104.29    138.45 o 
  12  12   6       50.76      -19.69     94.46 o 
 -11  13   6     1802.96     1863.79    357.58 o 
 -10  13   6       13.31      181.95     70.80 o 
  -9  13   6      939.67      806.81    143.01 o 
  -8  13   6        0.90       38.46     57.52 o 
  -7  13   6       69.52       72.31     61.46 o 
  -6  13   6      445.65      320.44     79.25 o 
  -5  13   6       92.45      141.76     39.54 o 
  -4  13   6       27.29       13.76     69.27 o 
  -3  13   6      258.72      299.83     57.80 o 
  -2  13   6       28.08       82.34     40.54 o 
  -1  13   6     4909.61     5409.72    249.76 o 
   0  13   6      579.14      445.67     68.79 o 
   1  13   6     5107.76     5667.57    243.85 o 
   2  13   6       36.86       93.11     58.28 o 
   3  13   6      179.46      243.28     59.41 o 
   4  13   6        7.00      114.17     42.90 o 
   5  13   6       24.06      161.70     82.90 o 
   6  13   6      426.79      277.00     72.04 o 
   7  13   6       69.19       64.08     59.74 o 
   8  13   6        3.92       76.55     57.03 o 
   9  13   6      963.24      900.91    156.79 o 
  10  13   6        1.05       61.26     71.11 o 
  11  13   6     1784.22     1795.71    389.79 o 
 -10  14   6      349.23      375.69     74.82 o 
  -9  14   6      243.85      312.65     88.82 o 
  -8  14   6      255.28      289.65     83.76 o 
  -7  14   6      425.02      270.62    114.55 o 
  -6  14   6      558.53      494.46    115.68 o 
  -5  14   6     1949.21     1956.84    275.79 o 
  -4  14   6      223.58      213.42     66.41 o 
  -3  14   6      540.28      460.53     73.67 o 
  -2  14   6       30.77      108.83     59.01 o 
  -1  14   6       97.70      126.56     46.23 o 
   0  14   6       84.56      130.18     49.75 o 
   1  14   6       39.66       91.57     48.38 o 
   2  14   6       15.17       24.63     42.60 o 
   3  14   6      633.67      567.84    109.74 o 
   4  14   6      307.63      224.59     64.37 o 
   5  14   6     2225.95     2054.48    241.82 o 
   6  14   6      560.50      450.30     90.06 o 
   7  14   6      491.23      429.14    100.35 o 
   8  14   6      210.09      184.94     74.02 o 
   9  14   6      230.20      250.58     91.84 o 
  10  14   6      312.20      278.23    108.80 o 
  -9  15   6      605.25      675.89    121.65 o 
  -8  15   6       33.75      195.79     64.11 o 
  -7  15   6       46.65       18.34     52.22 o 
  -6  15   6      409.63      422.21     74.96 o 
  -5  15   6      192.66      171.85     58.36 o 
  -4  15   6      890.62      738.79    120.26 o 
  -3  15   6       38.26       75.16     73.75 o 
  -2  15   6     1346.87     1543.18    173.57 o 
  -1  15   6      509.57      493.61     71.83 o 
   0  15   6     1372.25     1132.35    152.33 o 
   1  15   6      529.10      486.01     94.91 o 
   2  15   6     1236.45     1279.53    155.69 o 
   3  15   6      112.40      271.91     62.64 o 
   4  15   6      875.50      781.59    120.76 o 
   5  15   6      132.06      193.76     75.13 o 
   6  15   6      469.08      326.62     71.18 o 
   7  15   6       36.30      120.44     74.43 o 
   8  15   6       61.60      159.81     85.34 o 
   9  15   6      665.88      764.28    150.86 o 
  -7  16   6       35.61       91.29     46.92 o 
  -6  16   6     1574.75     1531.11    195.37 o 
  -5  16   6      224.03      214.09     75.95 o 
  -4  16   6     1253.21     1141.35    138.57 o 
  -3  16   6       15.39       98.10     56.05 o 
  -2  16   6      475.53      365.30     77.51 o 
  -1  16   6      187.07      148.28     82.90 o 
   0  16   6      425.32      354.73     73.11 o 
   1  16   6      195.90      218.11     45.81 o 
   2  16   6      561.33      394.13     83.47 o 
   3  16   6       37.80       96.89     55.79 o 
   4  16   6     1300.26     1351.07    151.20 o 
   5  16   6      216.05      161.16     72.32 o 
   6  16   6     1558.79     1383.55    229.47 o 
   7  16   6       49.67      108.09    123.78 o 
  -4  17   6      298.73      301.69     73.20 o 
  -3  17   6       11.36      101.17     51.08 o 
  -2  17   6      983.66      893.89    145.29 o 
  -1  17   6      356.19      313.55     62.99 o 
   0  17   6     2533.18     2304.77    282.07 o 
   1  17   6      288.34      287.91     68.96 o 
   2  17   6      943.09     1000.39    141.62 o 
   3  17   6        8.39      118.98     46.85 o 
   4  17   6      283.00      396.16     80.74 o 
   0   1   7    37550.74    39635.41    511.06 o 
   1   1   7     3308.81     2869.50    188.39 o 
  -1   2   7    23789.39    22684.66    160.03 o 
   0   2   7     4086.54     4639.16    175.58 o 
   1   2   7    25593.32    24940.43    215.46 o 
   2   2   7    26361.61    25211.89    197.94 o 
  -2   3   7    28649.74    26508.62    432.36 o 
  -1   3   7    31272.35    31298.13    177.23 o 
   0   3   7      962.70     1049.40     65.09 o 
   1   3   7    30892.53    30920.25    204.74 o 
   2   3   7    27213.47    25858.21    181.59 o 
   3   3   7      394.27      167.84     41.44 o 
  -3   4   7    25029.72    25091.03    224.52 o 
  -2   4   7    24419.34    23403.87    155.57 o 
  -1   4   7     5344.24     4595.82    143.48 o 
   0   4   7    10789.16     9716.28    130.11 o 
   1   4   7     5359.45     4821.52    168.87 o 
   2   4   7    27247.68    25276.89    215.28 o 
   3   4   7    27330.24    26986.95    194.96 o 
   4   4   7    15426.66    15774.64    192.99 o 
  -4   5   7    21526.95    21556.44    284.55 o 
  -3   5   7    18124.45    18613.92    229.24 o 
  -2   5   7    24890.43    23734.23    229.44 o 
  -1   5   7    10723.94    11063.42    222.99 o 
   0   5   7      896.67      940.68    110.66 o 
   1   5   7    10484.04    10600.89    190.00 o 
   2   5   7    25725.74    23793.45    175.23 o 
   3   5   7    18888.08    19025.63    263.01 o 
   4   5   7    18970.43    19028.92    426.70 o 
   5   5   7      184.69      252.24     38.58 o 
  -5   6   7     1109.66     1167.00    109.15 o 
  -4   6   7     4694.59     4950.33    211.68 o 
  -3   6   7    10296.44    10703.91    197.89 o 
  -2   6   7    23709.49    24477.72    246.41 o 
  -1   6   7    11187.52    11589.44    246.52 o 
   0   6   7    17879.70    18275.36    209.87 o 
   1   6   7    10989.86    10899.99    209.95 o 
   2   6   7    26335.24    26774.88    378.19 o 
   3   6   7     9590.96     9768.98    235.14 o 
   4   6   7     4743.50     4638.71    180.32 o 
   5   6   7      922.93      955.91     92.64 o 
   6   6   7     6185.20     5883.44    192.06 o 
  -6   7   7     4491.32     4448.11    170.53 o 
  -5   7   7     1719.37     1822.55    140.99 o 
  -4   7   7     7614.63     7530.92    234.75 o 
  -3   7   7     7588.53     6913.49    145.42 o 
  -2   7   7    32778.55    32594.18    335.04 o 
  -1   7   7     9411.64     9366.27    172.25 o 
   0   7   7    14001.91    13762.22    235.51 o 
   1   7   7     9493.00     9320.03    173.10 o 
   2   7   7    31733.77    31465.71    232.71 o 
   3   7   7     7621.50     7124.57    210.90 o 
   4   7   7     7572.41     7487.21    195.57 o 
   5   7   7     1787.48     1761.33    144.27 o 
   6   7   7     4559.05     4930.49    119.25 o 
   7   7   7     7045.09     7297.10    161.42 o 
  -7   8   7     2632.72     2803.72    165.36 o 
  -6   8   7     5309.57     5253.76    242.66 o 
  -5   8   7     5813.83     5885.16    140.73 o 
  -4   8   7     5947.81     5998.44    145.47 o 
  -3   8   7    14400.92    14550.73    198.02 o 
  -2   8   7     9525.32     8911.38    212.52 o 
  -1   8   7    12319.76    11795.32    176.70 o 
   0   8   7    29426.01    31796.96    452.79 o 
   1   8   7    13800.75    13307.67    197.85 o 
   2   8   7     9854.06     9347.22    226.22 o 
   3   8   7    14893.65    14879.14    205.24 o 
   4   8   7     6377.74     6270.24    176.88 o 
   5   8   7     4926.30     4916.97    219.66 o 
   6   8   7     5146.40     5560.07    268.70 o 
   7   8   7     2193.71     2361.81    167.96 o 
   8   8   7      440.35      490.50     62.83 o 
  -8   9   7     7464.54     7390.00    223.32 o 
  -7   9   7     4213.94     4318.20    237.87 o 
  -6   9   7      847.23      904.55     85.73 o 
  -5   9   7     3063.65     3089.51    185.84 o 
  -4   9   7     2193.58     2291.81    157.04 o 
  -3   9   7     8894.14     8638.00    225.96 o 
  -2   9   7    15181.54    15481.42    271.71 o 
  -1   9   7     2100.86     2287.07    142.39 o 
   0   9   7    17559.19    18630.45    288.16 o 
   1   9   7     2193.53     2162.33    144.65 o 
   2   9   7    14808.33    15486.89    241.63 o 
   3   9   7     8110.19     8031.86    126.83 o 
   4   9   7     2006.96     2081.40    161.72 o 
   5   9   7     2401.67     2223.30    122.02 o 
   6   9   7      755.20      847.46     83.80 o 
   7   9   7     4692.75     4616.97    192.63 o 
   8   9   7     8037.43     7943.53    239.21 o 
   9   9   7     4062.67     3945.42    229.86 o 
  -9  10   7     5959.88     6443.81    235.91 o 
  -8  10   7     2814.09     2836.57    296.90 o 
  -7  10   7      611.56      554.72    111.89 o 
  -6  10   7     1615.12     1563.98    142.42 o 
  -5  10   7      803.03      829.37     86.89 o 
  -4  10   7     3902.66     3781.97    163.10 o 
  -3  10   7     4408.91     4394.87    200.04 o 
  -2  10   7     2924.95     3067.41    257.07 o 
  -1  10   7     9344.96     9883.30    169.86 o 
   0  10   7      556.62      486.26     51.07 o 
   1  10   7    11407.80    12239.94    182.64 o 
   2  10   7     2908.46     2837.29    193.88 o 
   3  10   7     4997.69     4811.99    229.19 o 
   4  10   7     4092.37     3992.60    286.07 o 
   5  10   7      628.10      688.87     69.78 o 
   6  10   7     1820.54     1779.81    144.20 o 
   7  10   7      629.96      606.79    105.69 o 
   8  10   7     2882.17     2988.59    219.43 o 
   9  10   7     5353.20     5891.07    198.59 o 
  10  10   7       77.89       92.61     44.74 o 
 -10  11   7      767.57      632.50    119.72 o 
  -9  11   7      128.01      108.12     39.39 o 
  -8  11   7     1572.27     1430.25    191.30 o 
  -7  11   7     2908.80     2796.98    312.58 o 
  -6  11   7      309.17      250.71     60.72 o 
  -5  11   7     4175.26     4341.43    289.84 o 
  -4  11   7     4429.77     4714.91    275.65 o 
  -3  11   7     5002.36     5825.93    355.28 o 
  -2  11   7      442.57      358.86     56.77 o 
  -1  11   7     1425.97     1196.50    112.62 o 
   0  11   7     2429.70     2519.36    193.21 o 
   1  11   7     1707.49     1535.33    139.64 o 
   2  11   7      412.35      274.25     48.86 o 
   3  11   7     4580.96     4442.04    224.32 o 
   4  11   7     4801.65     4523.60    261.68 o 
   5  11   7     3696.67     3559.20    184.63 o 
   6  11   7      197.40      114.25     61.92 o 
   7  11   7     3696.53     3918.10    282.07 o 
   8  11   7     1636.19     1478.97    160.61 o 
   9  11   7      212.61      131.88     49.05 o 
  10  11   7      807.40      683.61    130.01 o 
  11  11   7       33.48      153.76     55.65 o 
 -11  12   7      184.11      262.04    102.70 o 
 -10  12   7      360.05      435.47     76.78 o 
  -9  12   7      947.35     1130.94    187.43 o 
  -8  12   7      600.24      642.97    132.07 o 
  -7  12   7     1373.03     1507.80    176.43 o 
  -6  12   7     1212.04     1254.93    138.81 o 
  -5  12   7     1226.12     1388.95    148.91 o 
  -4  12   7     3912.19     3962.23    277.45 o 
  -3  12   7     5094.12     5201.67    316.54 o 
  -2  12   7     2738.37     2738.04    278.31 o 
  -1  12   7     2049.74     2138.34    233.11 o 
   0  12   7     2162.52     2222.65    200.38 o 
   1  12   7     2602.84     2816.28    210.59 o 
   2  12   7     2491.06     2491.75    204.15 o 
   3  12   7     5573.33     5834.59    268.56 o 
   4  12   7     3644.36     4017.17    192.53 o 
   5  12   7     1140.59     1015.75    121.28 o 
   6  12   7     1044.31     1155.63    156.27 o 
   7  12   7     1567.91     1567.50    191.23 o 
   8  12   7      565.68      589.29     80.51 o 
   9  12   7      906.99      870.38    158.96 o 
  10  12   7      301.11      353.31     79.52 o 
  11  12   7      240.55      273.42    102.22 o 
  12  12   7      321.83      171.09     97.04 o 
 -11  13   7      443.87      381.08     99.34 o 
 -10  13   7      670.60      602.75    118.67 o 
  -9  13   7      516.54      478.44    111.64 o 
  -8  13   7     1575.93     1555.10    253.47 o 
  -7  13   7     1248.24     1323.02    166.31 o 
  -6  13   7      810.75      791.55    105.31 o 
  -5  13   7     4208.50     4327.27    304.20 o 
  -4  13   7     2212.14     2412.20    197.17 o 
  -3  13   7     5571.08     5795.50    188.31 o 
  -2  13   7     1882.99     1955.82    179.52 o 
  -1  13   7     1925.96     2129.13    215.96 o 
   0  13   7      150.71      129.65     52.54 o 
   1  13   7     1839.41     1925.62    169.82 o 
   2  13   7     1908.75     1915.37    197.89 o 
   3  13   7     5220.60     5305.25    191.56 o 
   4  13   7     2197.34     2392.72    241.18 o 
   5  13   7     4338.98     4641.62    268.86 o 
   6  13   7      845.23      647.58    150.09 o 
   7  13   7     1378.86     1544.92    224.70 o 
   8  13   7     1580.15     1606.96    216.88 o 
   9  13   7      523.52      546.60    122.00 o 
  10  13   7      557.04      436.82    191.12 o 
  11  13   7      478.74      528.76    126.52 o 
 -10  14   7      448.10      289.69     72.80 o 
  -9  14   7      672.15      728.19    143.63 o 
  -8  14   7      823.48      846.40    143.14 o 
  -7  14   7      452.00      511.89     91.57 o 
  -6  14   7      192.69      202.16     61.07 o 
  -5  14   7     1541.19     1826.28    231.17 o 
  -4  14   7      395.18      330.37     60.39 o 
  -3  14   7     1767.24     1686.27    179.32 o 
  -2  14   7     3518.82     3499.47    282.97 o 
  -1  14   7     2112.52     2064.68    206.02 o 
   0  14   7      417.95      539.38     89.00 o 
   1  14   7     2073.64     1983.27    200.54 o 
   2  14   7     3783.60     4009.94    316.55 o 
   3  14   7     1876.91     2007.38    258.35 o 
   4  14   7      338.67      377.96     87.78 o 
   5  14   7     1514.93     1610.66    188.97 o 
   6  14   7      103.47       61.60     66.40 o 
   7  14   7      415.47      427.99     93.99 o 
   8  14   7      759.12      739.79    120.05 o 
   9  14   7      648.17      476.09    123.65 o 
  10  14   7      359.50      332.83    118.22 o 
  -9  15   7      244.40      274.15     74.42 o 
  -8  15   7      925.77     1012.09    201.06 o 
  -7  15   7      741.23      582.60    117.38 o 
  -6  15   7      218.20      177.24     58.44 o 
  -5  15   7      636.43      650.53    118.35 o 
  -4  15   7      827.19      967.38    114.26 o 
  -3  15   7     1102.20     1212.93    148.28 o 
  -2  15   7     1268.41     1374.35    172.03 o 
  -1  15   7     1072.43      910.40    108.91 o 
   0  15   7      118.13       76.47     68.09 o 
   1  15   7     1046.55      934.18    155.45 o 
   2  15   7     1137.48     1233.18    166.03 o 
   3  15   7     1098.47     1134.59    140.41 o 
   4  15   7      674.37      763.44     97.45 o 
   5  15   7      657.30      629.48    122.04 o 
   6  15   7      275.63      261.16     99.83 o 
   7  15   7      792.46      656.88    194.97 o 
   8  15   7     1062.25     1086.68    176.58 o 
   9  15   7      252.98      223.79    107.12 o 
  -7  16   7      242.27      260.65     64.39 o 
  -6  16   7       13.55      118.75     72.89 o 
  -5  16   7      163.98      189.38     53.04 o 
  -4  16   7      121.88      161.01     53.07 o 
  -3  16   7      693.57      599.77     91.72 o 
  -2  16   7      644.77      570.75    101.94 o 
  -1  16   7      223.36      155.53     73.16 o 
   0  16   7        3.44      154.42     89.17 o 
   1  16   7      166.68      216.16     64.61 o 
   2  16   7      846.28      809.82    124.29 o 
   3  16   7      700.01      651.34     84.33 o 
   4  16   7      135.80      213.47     63.75 o 
   5  16   7      185.14      100.17     63.11 o 
   6  16   7       12.64      186.11     71.67 o 
   7  16   7      203.92      138.62    132.69 o 
  -4  17   7      323.72      345.74     72.87 o 
  -3  17   7      268.02      223.11     59.42 o 
  -2  17   7       78.81      101.08     58.03 o 
  -1  17   7      194.49       82.34     49.56 o 
   0  17   7       79.48      168.77     51.02 o 
   1  17   7      189.23      221.02     56.93 o 
   2  17   7       79.14       53.36     46.74 o 
   3  17   7      301.98      256.72     67.19 o 
   4  17   7      289.92      257.38     87.60 o 
   0   1   8     5773.44     5517.93    198.28 o 
   1   1   8    97034.16   100199.23    760.19 o 
  -1   2   8     3789.09     3350.42    137.22 o 
   0   2   8     1979.15     1642.63    108.25 o 
   1   2   8     2841.14     2557.96    141.09 o 
   2   2   8    55683.98    55716.66    404.39 o 
  -2   3   8     3835.40     3914.59    148.53 o 
  -1   3   8    17969.91    16506.96    218.06 o 
   0   3   8     6165.45     4385.69    135.89 o 
   1   3   8    16812.42    15071.11    220.18 o 
   2   3   8     3909.06     3843.24    140.30 o 
   3   3   8    52204.02    54573.98    396.83 o 
  -3   4   8    29960.36    29852.24    208.77 o 
  -2   4   8    19323.37    19394.83    310.30 o 
  -1   4   8    27831.94    26426.88    174.03 o 
   0   4   8    33451.51    34314.75    328.92 o 
   1   4   8    27505.84    25743.77    193.52 o 
   2   4   8    21320.38    21361.19    168.80 o 
   3   4   8    30007.08    29549.78    186.74 o 
   4   4   8     1746.57     1685.26     83.16 o 
  -4   5   8     7714.86     6955.92    154.99 o 
  -3   5   8    33392.70    34428.86    259.72 o 
  -2   5   8     5753.27     6048.55    153.50 o 
  -1   5   8    10757.71    10158.93    201.08 o 
   0   5   8        6.59       77.45     25.44 o 
   1   5   8    10571.29    10038.20    182.47 o 
   2   5   8     6582.93     6860.42    162.02 o 
   3   5   8    33286.18    33739.51    312.12 o 
   4   5   8     6677.47     5825.76    138.45 o 
   5   5   8     9309.74     8442.46    170.54 o 
  -5   6   8     2600.62     2590.73    111.54 o 
  -4   6   8      551.66      554.81     62.50 o 
  -3   6   8    26853.25    27377.81    224.85 o 
  -2   6   8     9774.29    10323.26    211.54 o 
  -1   6   8    29466.81    27761.14    225.19 o 
   0   6   8     3450.63     3719.55    151.46 o 
   1   6   8    28677.50    27282.08    296.20 o 
   2   6   8     9015.50     9378.29    202.78 o 
   3   6   8    25817.88    26505.34    321.78 o 
   4   6   8      484.15      487.92     65.79 o 
   5   6   8     2715.96     2851.47     90.66 o 
   6   6   8       74.64      126.18     25.91 o 
  -6   7   8      130.41      163.01     34.02 o 
  -5   7   8    12229.74    12636.88    220.31 o 
  -4   7   8     6378.15     6245.15    236.73 o 
  -3   7   8     3254.21     2947.65    154.20 o 
  -2   7   8     2701.47     2381.44    120.52 o 
  -1   7   8     1720.11     1651.05    124.42 o 
   0   7   8     7109.15     7181.04    151.22 o 
   1   7   8     2288.38     2081.96    116.06 o 
   2   7   8     2778.96     2681.73    164.97 o 
   3   7   8     3856.31     3625.57    169.62 o 
   4   7   8     6926.31     6656.30    215.29 o 
   5   7   8    12527.68    13336.72    238.71 o 
   6   7   8       38.37       92.02     32.33 o 
   7   7   8    13656.49    13644.90    200.85 o 
  -7   8   8      327.14      330.48     49.80 o 
  -6   8   8     6468.08     6702.43    207.70 o 
  -5   8   8      679.26      749.13     79.06 o 
  -4   8   8     7293.31     7717.51    121.45 o 
  -3   8   8      220.15      209.99     48.32 o 
  -2   8   8    11765.52    12067.53    173.35 o 
  -1   8   8    27633.71    29090.91    365.92 o 
   0   8   8    14182.30    15493.77    218.93 o 
   1   8   8    26933.33    27912.89    381.70 o 
   2   8   8    10982.63    11236.55    169.63 o 
   3   8   8      142.04      233.76     49.60 o 
   4   8   8     8003.14     8546.38    130.88 o 
   5   8   8     1078.15     1102.55     95.06 o 
   6   8   8     6965.84     7042.24    310.03 o 
   7   8   8      463.33      507.04     68.72 o 
   8   8   8     9730.67     9969.96    322.12 o 
  -8   9   8     2889.06     3079.57    238.84 o 
  -7   9   8     1372.50     1402.46    169.43 o 
  -6   9   8     3646.74     3706.21    184.40 o 
  -5   9   8     6695.78     6752.92    234.54 o 
  -4   9   8     2880.66     2765.79    126.16 o 
  -3   9   8     4168.36     4355.57    217.01 o 
  -2   9   8     7680.35     8007.77    306.35 o 
  -1   9   8      163.73      154.94     34.24 o 
   0   9   8     2342.86     2221.28    173.36 o 
   1   9   8      235.32      225.21     40.64 o 
   2   9   8     8033.76     8113.45    153.59 o 
   3   9   8     3590.96     3773.70    218.71 o 
   4   9   8     3194.18     3302.38    241.41 o 
   5   9   8     6944.50     7264.27    186.92 o 
   6   9   8     3177.40     3220.25    177.54 o 
   7   9   8     1543.41     1609.26    133.24 o 
   8   9   8     2692.40     2550.51    193.27 o 
   9   9   8       50.00       76.40     42.00 o 
  -9  10   8     3130.63     3375.44    229.73 o 
  -8  10   8     1464.85     1709.89    182.30 o 
  -7  10   8     2565.09     2487.65    278.28 o 
  -6  10   8     3500.32     3430.79    276.44 o 
  -5  10   8     3781.41     3548.09    195.15 o 
  -4  10   8     6650.46     7224.98    170.22 o 
  -3  10   8     1651.82     1638.90    133.09 o 
  -2  10   8    11861.76    12609.05    253.02 o 
  -1  10   8     6352.74     6360.39    205.43 o 
   0  10   8    16889.06    18211.28    261.50 o 
   1  10   8     7153.35     7066.36    183.19 o 
   2  10   8    11471.15    12080.27    193.87 o 
   3  10   8     1935.73     1910.03    131.48 o 
   4  10   8     6373.40     7003.06    248.94 o 
   5  10   8     4075.84     3780.97    129.10 o 
   6  10   8     3625.34     3718.69    155.59 o 
   7  10   8     2344.98     2188.65    233.07 o 
   8  10   8     1480.58     1533.91    163.80 o 
   9  10   8     2855.69     3150.49    254.55 o 
  10  10   8     2071.15     2205.79    283.74 o 
 -10  11   8     1368.58     1417.06    197.48 o 
  -9  11   8      780.15      708.87    131.39 o 
  -8  11   8     3976.55     3789.39    335.33 o 
  -7  11   8      244.75      277.03     70.09 o 
  -6  11   8     7887.23     8157.58    191.39 o 
  -5  11   8     4496.48     4999.27    319.33 o 
  -4  11   8     6373.62     6502.95    222.86 o 
  -3  11   8     4082.20     4423.24    347.90 o 
  -2  11   8      301.95      418.97     70.91 o 
  -1  11   8      337.42      351.26     53.91 o 
   0  11   8     1946.05     2260.39    163.74 o 
   1  11   8      352.55      348.96     53.61 o 
   2  11   8      306.81      366.29     64.03 o 
   3  11   8     4091.56     4002.96    208.42 o 
   4  11   8     6760.26     6572.82    248.79 o 
   5  11   8     4615.56     4643.92    211.90 o 
   6  11   8     7640.40     8302.67    254.31 o 
   7  11   8      237.11      205.31     67.37 o 
   8  11   8     3711.36     3554.83    263.90 o 
   9  11   8      788.37      634.92    116.32 o 
  10  11   8     1405.05     1742.27    219.94 o 
  11  11   8       12.29       62.19    107.15 o 
 -11  12   8      238.83      221.69     97.35 o 
 -10  12   8     1020.98      897.98    155.37 o 
  -9  12   8      799.90      831.11    118.84 o 
  -8  12   8       15.57      100.85     82.41 o 
  -7  12   8      375.47      435.30     80.42 o 
  -6  12   8      788.65      661.62    100.96 o 
  -5  12   8      550.64      520.39     82.21 o 
  -4  12   8     1353.85     1299.45    117.55 o 
  -3  12   8     2123.36     2414.38    191.59 o 
  -2  12   8     1791.82     1960.77    215.74 o 
  -1  12   8      346.67      352.18     59.06 o 
   0  12   8     2362.74     2281.83    211.40 o 
   1  12   8      462.14      456.97     64.03 o 
   2  12   8     1476.91     1531.65    154.13 o 
   3  12   8     1833.04     1620.57     96.37 o 
   4  12   8     1270.70     1315.17    134.30 o 
   5  12   8      602.93      555.99     86.48 o 
   6  12   8      624.44      439.11    118.22 o 
   7  12   8      290.67      397.82    105.84 o 
   8  12   8       33.70       92.36    106.60 o 
   9  12   8      743.49      745.57    151.89 o 
  10  12   8     1182.23     1287.97    211.92 o 
  11  12   8      278.26      307.82    102.58 o 
  12  12   8      894.39      731.72    198.05 o 
 -11  13   8       59.12       34.83     61.27 o 
 -10  13   8       11.53      120.55     67.31 o 
  -9  13   8      250.22      242.15     67.35 o 
  -8  13   8      573.94      521.98    107.54 o 
  -7  13   8      139.04      201.85     63.34 o 
  -6  13   8     4465.67     4920.55    378.04 o 
  -5  13   8      307.73      303.88     68.13 o 
  -4  13   8     2742.06     2798.10    221.51 o 
  -3  13   8      504.58      399.04     79.51 o 
  -2  13   8       78.98      101.23     43.09 o 
  -1  13   8      852.06      846.29    102.44 o 
   0  13   8        3.53       53.35     42.52 o 
   1  13   8      794.05      688.52     89.52 o 
   2  13   8       65.20      139.96     40.16 o 
   3  13   8      458.58      362.59     78.84 o 
   4  13   8     2939.83     2982.91    234.17 o 
   5  13   8      418.75      266.96     74.51 o 
   6  13   8     4307.75     4248.63    253.31 o 
   7  13   8       67.20       92.22     58.25 o 
   8  13   8      558.01      555.06    134.77 o 
   9  13   8      238.37      337.61    110.61 o 
  10  13   8       21.16      218.17     88.98 o 
  11  13   8      106.13      193.78    137.30 o 
 -10  14   8      632.73      461.25     89.72 o 
  -9  14   8       83.60      196.84     59.96 o 
  -8  14   8      210.28      294.52     74.55 o 
  -7  14   8     1308.24     1102.80    156.05 o 
  -6  14   8       62.27      143.67     61.23 o 
  -5  14   8      992.31     1189.53    128.58 o 
  -4  14   8      123.62      202.96     58.20 o 
  -3  14   8     1390.52     1552.65    148.58 o 
  -2  14   8      328.58      318.69     58.12 o 
  -1  14   8     2025.91     1859.43    200.11 o 
   0  14   8     2158.63     2227.48    229.91 o 
   1  14   8     1909.06     1734.79    182.41 o 
   2  14   8      328.29      259.03     84.16 o 
   3  14   8     1399.94     1439.38    177.16 o 
   4  14   8      250.87      238.47     67.45 o 
   5  14   8     1069.52     1162.44    131.42 o 
   6  14   8       75.78      104.33     57.28 o 
   7  14   8     1347.27     1207.73    220.60 o 
   8  14   8      165.57      208.25     99.61 o 
   9  14   8       93.42      167.26     86.39 o 
  10  14   8      609.72      642.14    152.15 o 
  -8  15   8       19.64      170.26     92.88 o 
  -7  15   8      784.15      632.86    102.08 o 
  -6  15   8     1069.84     1068.04    161.54 o 
  -5  15   8      846.41      681.50     88.35 o 
  -4  15   8      959.77      750.20    115.10 o 
  -3  15   8     1253.08     1220.79    158.50 o 
  -2  15   8      228.88      238.15     71.49 o 
  -1  15   8     1763.45     1838.89    193.59 o 
   0  15   8      373.53      419.15     78.66 o 
   1  15   8     1599.61     1555.93    226.48 o 
   2  15   8      171.53      214.41     62.87 o 
   3  15   8     1278.08     1329.21    174.46 o 
   4  15   8      889.44      771.52    117.45 o 
   5  15   8      851.45      686.05    128.23 o 
   6  15   8     1159.37      873.00    180.14 o 
   7  15   8      705.98      734.37    184.66 o 
   8  15   8       42.42       53.68     87.17 o 
  -6  16   8       50.32      112.42     40.88 o 
  -5  16   8      802.36      532.96    105.38 o 
  -4  16   8      295.05      218.46     54.95 o 
  -3  16   8     1118.23     1008.47    142.59 o 
  -2  16   8      192.20      192.10     64.62 o 
  -1  16   8     1635.02     1375.85    215.09 o 
   0  16   8      756.35      755.26    113.85 o 
   1  16   8     1533.32     1383.68    172.93 o 
   2  16   8      247.09      207.87     56.03 o 
   3  16   8     1109.58      949.21    151.04 o 
   4  16   8      343.04      351.81     85.16 o 
   5  16   8      796.04      673.30    139.75 o 
   6  16   8       61.08       92.34     75.66 o 
  -3  17   8      223.11      188.30     55.52 o 
  -2  17   8      117.92      127.44     46.84 o 
  -1  17   8      140.08      208.59     47.74 o 
   0  17   8        0.97       75.94     40.12 o 
   1  17   8      126.73       89.17     52.13 o 
   2  17   8       86.88      114.58     54.32 o 
   3  17   8      283.43      199.90     75.20 o 
   0   1   9   103398.02   105943.02    699.20 o 
   1   1   9    31792.25    30926.88    331.89 o 
  -1   2   9     3434.11     3267.74    121.66 o 
   0   2   9    27993.08    26526.99    179.55 o 
   1   2   9     2433.63     2206.58    122.87 o 
   2   2   9    18807.67    19129.13    307.32 o 
  -2   3   9    16997.83    16372.64    238.27 o 
  -1   3   9    40011.03    38113.42    436.07 o 
   0   3   9    24482.25    19848.33    360.17 o 
   1   3   9    39772.98    37471.41    379.33 o 
   2   3   9    18454.58    17310.63    249.92 o 
   3   3   9     1347.75     1475.46    158.00 o 
  -3   4   9     1294.15     1506.80    171.59 o 
  -2   4   9    15074.37    15217.58    191.05 o 
  -1   4   9     1029.73      789.07     89.54 o 
   0   4   9     5358.95     6053.52    106.28 o 
   1   4   9     2471.13     1901.27    105.90 o 
   2   4   9    15304.55    15267.22    204.51 o 
   3   4   9      594.03      733.72     98.54 o 
   4   4   9    22779.77    21267.66    322.20 o 
  -4   5   9    24524.39    25445.91    232.27 o 
  -3   5   9     2294.78     2451.65    194.59 o 
  -2   5   9    34990.57    36233.63   1175.42 o 
  -1   5   9    16864.90    15704.96    192.82 o 
   0   5   9       32.28      204.65     38.42 o 
   1   5   9    16939.40    15817.18    198.54 o 
   2   5   9    34698.48    36391.11    255.34 o 
   3   5   9     2279.14     2181.40    130.39 o 
   4   5   9    25352.69    25730.99    182.85 o 
   5   5   9     3849.46     3342.12    121.19 o 
  -5   6   9     6426.64     6524.69    174.18 o 
  -4   6   9     9771.17     9365.55    188.02 o 
  -3   6   9     5935.16     6782.03    276.81 o 
  -2   6   9    43177.46    44654.04    339.36 o 
  -1   6   9     6454.10     6249.30    162.68 o 
   0   6   9    35458.51    35543.18    807.70 o 
   1   6   9     5481.88     5328.39    193.84 o 
   2   6   9    42700.57    44088.37    385.05 o 
   3   6   9     4001.65     4832.07    257.43 o 
   4   6   9     9595.41     8949.14    171.96 o 
   5   6   9     6420.96     6476.31    198.86 o 
   6   6   9     9940.17    10167.04    164.79 o 
  -6   7   9     3439.98     3673.70     99.10 o 
  -5   7   9     5723.18     5359.82    153.96 o 
  -4   7   9     9395.34     9769.32    262.92 o 
  -3   7   9     5156.07     4910.55    159.46 o 
  -2   7   9    18252.52    18305.15    207.94 o 
  -1   7   9    12421.57    12137.72    207.78 o 
   0   7   9    25110.25    23523.48    189.90 o 
   1   7   9    12369.81    12130.71    268.33 o 
   2   7   9    18639.17    18285.57    164.80 o 
   3   7   9     5940.21     5609.53    198.30 o 
   4   7   9    10096.59    10415.65    214.46 o 
   5   7   9     5768.99     5508.34    198.26 o 
   6   7   9     3343.85     3718.74     99.07 o 
   7   7   9     3065.65     2959.70    106.20 o 
  -7   8   9     3401.46     3501.97    164.97 o 
  -6   8   9    18718.59    19843.09    328.99 o 
  -5   8   9     2969.78     2817.28    141.48 o 
  -4   8   9     5936.52     5626.54    152.88 o 
  -3   8   9     1774.54     1830.65    142.24 o 
  -2   8   9     3615.59     3702.83    151.83 o 
  -1   8   9     1204.05     1255.71    104.74 o 
   0   8   9      683.85      886.11     88.02 o 
   1   8   9      677.37      606.52     76.46 o 
   2   8   9     2911.97     2763.04    169.46 o 
   3   8   9     1332.19     1361.28    111.57 o 
   4   8   9     5874.99     5936.78    148.50 o 
   5   8   9     2888.47     2953.13    170.44 o 
   6   8   9    18289.93    19257.56    292.98 o 
   7   8   9     3954.42     4287.89    172.86 o 
   8   8   9     6001.19     6167.05    270.61 o 
  -8   9   9     1121.98     1264.30    193.76 o 
  -7   9   9      274.20      290.82     60.97 o 
  -6   9   9     2615.38     2626.31    173.74 o 
  -5   9   9     1659.28     1820.97    129.97 o 
  -4   9   9      510.77      454.04     62.64 o 
  -3   9   9      649.72      784.21     87.45 o 
  -2   9   9     7122.17     7038.92    148.87 o 
  -1   9   9     4617.48     4503.98    208.65 o 
   0   9   9    12788.36    12920.90    215.38 o 
   1   9   9     4975.28     5119.20    134.11 o 
   2   9   9     6972.98     6769.82    144.94 o 
   3   9   9      438.55      477.05     65.20 o 
   4   9   9      569.52      400.60     57.22 o 
   5   9   9     1498.91     1489.38    130.28 o 
   6   9   9     1621.56     1504.57    126.74 o 
   7   9   9      230.14      190.27     41.65 o 
   8   9   9      853.33      799.31    115.59 o 
   9   9   9      966.09      884.95    115.43 o 
  -9  10   9      965.26      948.40    132.92 o 
  -8  10   9     2253.99     2309.80    241.48 o 
  -7  10   9     1081.13     1112.64    140.45 o 
  -6  10   9     3561.69     4163.32    286.67 o 
  -5  10   9      178.98      168.63     40.59 o 
  -4  10   9     2635.29     2746.53    184.87 o 
  -3  10   9     1601.21     1630.02    125.28 o 
  -2  10   9      567.92      572.78     78.94 o 
  -1  10   9     4032.74     4212.88    174.78 o 
   0  10   9     1502.17     1594.46    117.23 o 
   1  10   9     4018.63     4040.18    198.81 o 
   2  10   9      405.98      244.20     53.54 o 
   3  10   9     1143.85     1087.86    104.01 o 
   4  10   9     2519.84     3335.76    281.43 o 
   5  10   9      245.31      247.23     47.34 o 
   6  10   9     3171.78     3367.22    193.11 o 
   7  10   9     1295.65     1268.44    137.74 o 
   8  10   9     2395.74     2360.64    254.37 o 
   9  10   9     1057.69     1158.54    145.46 o 
  10  10   9        8.30       95.90     81.49 o 
 -10  11   9      713.76      550.76    135.13 o 
  -9  11   9      491.03      690.69    109.26 o 
  -8  11   9     1329.44     1420.86    147.95 o 
  -7  11   9     1140.08     1236.53    179.83 o 
  -6  11   9      732.65      718.84     96.59 o 
  -5  11   9     4314.59     4413.27    284.53 o 
  -4  11   9      807.10      704.35    112.49 o 
  -3  11   9     6057.00     6134.54    252.75 o 
  -2  11   9      188.30      259.33     64.94 o 
  -1  11   9     2601.56     2707.69    190.27 o 
   0  11   9     1343.76     1604.30    135.20 o 
   1  11   9     2720.88     2695.90    180.65 o 
   2  11   9      238.53      256.26     56.44 o 
   3  11   9     6290.59     6362.95    226.97 o 
   4  11   9     1310.12     1298.60    181.71 o 
   5  11   9     4882.87     4846.85    210.51 o 
   6  11   9      572.87      446.44     76.59 o 
   7  11   9     1201.48     1275.19    150.35 o 
   8  11   9     1350.96     1337.40    143.97 o 
   9  11   9      484.00      500.71    123.32 o 
  10  11   9      681.89      732.21    125.61 o 
  11  11   9      272.15      304.18    133.68 o 
 -11  12   9      313.48      401.27    108.47 o 
 -10  12   9      372.47      283.86     88.13 o 
  -9  12   9     2480.93     2951.08    546.56 o 
  -8  12   9      466.56      434.85     94.68 o 
  -7  12   9     6049.99     6784.11    589.74 o 
  -6  12   9      495.22      648.26     93.70 o 
  -5  12   9     3830.99     4114.08    230.67 o 
  -4  12   9     1324.30     1405.38    133.47 o 
  -3  12   9     2165.89     2329.14    189.41 o 
  -2  12   9     3173.96     3227.62    237.77 o 
  -1  12   9     1175.50     1413.13    143.18 o 
   0  12   9     1049.93      947.44    125.72 o 
   1  12   9      938.84      977.87    123.42 o 
   2  12   9     3186.61     3115.45    166.89 o 
   3  12   9     1959.79     2084.90    165.92 o 
   4  12   9      968.26     1008.10    116.14 o 
   5  12   9     3802.29     4032.50    143.15 o 
   6  12   9      506.18      492.01    100.74 o 
   7  12   9     6506.95     6850.25    357.84 o 
   8  12   9      589.90      528.72     98.15 o 
   9  12   9     2553.25     2880.52    253.28 o 
  10  12   9      471.44      361.23    127.91 o 
  11  12   9      312.59      305.88     98.94 o 
  12  12   9      518.30      574.60    124.66 o 
 -11  13   9      545.30      538.59    107.61 o 
 -10  13   9      191.49      192.19     63.07 o 
  -9  13   9      111.76      119.05     63.14 o 
  -8  13   9      799.19      870.58    171.26 o 
  -7  13   9      315.54      370.56     88.18 o 
  -6  13   9     1049.62     1100.44    162.86 o 
  -5  13   9     1360.60     1513.38    190.41 o 
  -4  13   9      864.54      873.68    115.26 o 
  -3  13   9     6480.91     7026.89    273.22 o 
  -2  13   9     2540.99     2460.81    213.61 o 
  -1  13   9     5619.01     6093.11    223.88 o 
   0  13   9       87.24      115.92     35.28 o 
   1  13   9     5667.52     6128.72    231.92 o 
   2  13   9     2428.63     2313.67    206.78 o 
   3  13   9     6783.50     6969.81    210.08 o 
   4  13   9     1075.52     1034.06    128.86 o 
   5  13   9     1340.81     1244.28    137.49 o 
   6  13   9     1125.52     1310.14    204.85 o 
   7  13   9      257.66      247.18     89.35 o 
   8  13   9      817.95      993.83    144.94 o 
   9  13   9       99.20      256.75    104.78 o 
  10  13   9      175.62       64.37    183.19 o 
  11  13   9      583.78      378.58    109.51 o 
 -10  14   9       54.09      157.78     62.98 o 
  -9  14   9      967.28      843.05    140.90 o 
  -8  14   9      131.16      167.59     73.32 o 
  -7  14   9     2392.07     2640.01    306.16 o 
  -6  14   9      383.43      387.73     69.39 o 
  -5  14   9     2528.12     2817.96    305.84 o 
  -4  14   9       63.36      150.09     48.57 o 
  -3  14   9      650.08      739.62    110.26 o 
  -2  14   9      651.86      843.11    103.25 o 
  -1  14   9       10.71       84.98     38.07 o 
   0  14   9      576.07      440.62     81.79 o 
   1  14   9       32.04       76.86     66.32 o 
   2  14   9      725.78      624.62     80.12 o 
   3  14   9      576.77      595.18     96.30 o 
   4  14   9      148.07      206.49     65.38 o 
   5  14   9     2483.33     2489.37    233.32 o 
   6  14   9      458.11      447.45     86.68 o 
   7  14   9     2443.24     2105.26    710.99 o 
   8  14   9       95.78      238.92     95.87 o 
   9  14   9      965.09      823.95    171.51 o 
  10  14   9       57.36      106.12     97.04 o 
  -8  15   9       35.50      150.96     59.88 o 
  -7  15   9      229.38      236.13     68.84 o 
  -6  15   9      106.44      175.20     65.40 o 
  -5  15   9       98.95      103.17     54.91 o 
  -4  15   9       39.63       67.23     56.50 o 
  -3  15   9      655.88      550.27    110.06 o 
  -2  15   9       25.65       61.03     59.09 o 
  -1  15   9     1402.59     1310.58    138.00 o 
   0  15   9      186.23      185.06     60.81 o 
   1  15   9     1519.65     1606.17    220.38 o 
   2  15   9       40.25       90.32     45.31 o 
   3  15   9      725.15      620.76    100.36 o 
   4  15   9       43.95      188.76     55.25 o 
   5  15   9       30.77       62.53     43.20 o 
   6  15   9       98.80      174.06     99.41 o 
   7  15   9      164.11      135.22     88.13 o 
   8  15   9       32.26       59.91    124.66 o 
  -6  16   9      328.63      379.93     70.62 o 
  -5  16   9      283.45      271.59     78.61 o 
  -4  16   9      207.24      201.28     53.41 o 
  -3  16   9      387.64      318.41     72.65 o 
  -2  16   9      407.13      266.08     62.35 o 
  -1  16   9       53.50       54.13     59.65 o 
   0  16   9       19.64       90.53     52.89 o 
   1  16   9       31.03       -5.39     57.50 o 
   2  16   9      331.57      277.80     61.59 o 
   3  16   9      283.84      166.73     51.36 o 
   4  16   9      136.86      107.63     68.20 o 
   5  16   9      261.28      213.08     97.04 o 
   6  16   9      320.42      219.54    111.09 o 
  -3  17   9      265.78      346.97     75.53 o 
  -2  17   9     1099.79      918.76    130.06 o 
  -1  17   9      329.35      355.12     80.79 o 
   0  17   9      404.17      326.23     66.86 o 
   1  17   9      412.67      303.95     85.20 o 
   2  17   9     1194.61      988.30    173.08 o 
   3  17   9      323.10      193.73     67.46 o 
   0   1  10     3755.54     3916.25    128.41 o 
   1   1  10     2841.52     2894.54    263.85 o 
  -1   2  10    24967.61    23794.26    157.68 o 
   0   2  10    35590.87    34394.87    209.67 o 
   1   2  10    26514.52    24529.31    225.82 o 
   2   2  10    10747.66     9683.84    241.10 o 
  -2   3  10     7387.66     6927.31    168.19 o 
  -1   3  10    12655.66    12258.96    175.11 o 
   0   3  10     1840.32     1735.48    106.63 o 
   1   3  10    12899.07    12347.52    184.64 o 
   2   3  10     6808.87     6396.74    170.09 o 
   3   3  10     7808.99     7274.88    196.43 o 
  -3   4  10    40000.53    39493.56    867.58 o 
  -2   4  10    32602.72    32641.50    202.46 o 
  -1   4  10      796.97      595.37     80.13 o 
   0   4  10    86308.02    79494.82    584.04 o 
   1   4  10      581.25      390.39     65.05 o 
   2   4  10    31811.56    31637.69    284.14 o 
   3   4  10    38643.43    38683.53    424.50 o 
   4   4  10     3700.80     3707.83    197.71 o 
  -4   5  10    11025.11    10135.11    222.40 o 
  -3   5  10    32833.27    32886.57    488.53 o 
  -2   5  10     9546.37    10186.35    220.12 o 
  -1   5  10    16449.36    17574.71    216.03 o 
   0   5  10     2207.58     2430.84    100.52 o 
   1   5  10    17153.37    17593.84    276.52 o 
   2   5  10    11347.60    11312.37    370.08 o 
   3   5  10    32937.71    32485.04    260.23 o 
   4   5  10    13273.53    12521.06    281.67 o 
   5   5  10      112.35      154.26     56.89 o 
  -5   6  10     7943.11     7528.31    267.32 o 
  -4   6  10     2230.57     2471.13    180.47 o 
  -3   6  10    14873.16    13556.93    243.86 o 
  -2   6  10     2519.40     2377.69    109.98 o 
  -1   6  10     4666.31     5019.96    139.24 o 
   0   6  10      633.56      968.60     84.46 o 
   1   6  10     3993.26     4353.08    152.77 o 
   2   6  10     2884.66     2572.40    138.22 o 
   3   6  10    15378.88    14053.66    253.31 o 
   4   6  10     1841.45     1731.30     82.75 o 
   5   6  10     7360.04     6937.61    200.61 o 
   6   6  10       28.86       61.91     23.62 o 
  -6   7  10     3376.14     3166.27    173.68 o 
  -5   7  10     3813.50     3809.87    104.95 o 
  -4   7  10     2523.24     2311.74     93.12 o 
  -3   7  10     4281.41     3951.87    163.93 o 
  -2   7  10      569.37      564.51     70.38 o 
  -1   7  10     6546.67     6149.09    143.48 o 
   0   7  10      878.00     1017.57     96.81 o 
   1   7  10     6056.58     5713.06    134.73 o 
   2   7  10      652.90      744.43     95.58 o 
   3   7  10     4135.19     3849.48    205.78 o 
   4   7  10     1811.31     1825.61    144.32 o 
   5   7  10     4180.09     4062.64    177.80 o 
   6   7  10     3046.83     2992.21    140.39 o 
   7   7  10      227.80      350.04     58.44 o 
  -7   8  10      314.58      280.78     33.64 o 
  -6   8  10     2306.73     2265.14    139.17 o 
  -5   8  10      235.01      237.24     38.19 o 
  -4   8  10     3856.09     3561.22    120.98 o 
  -3   8  10      641.41      623.89     68.50 o 
  -2   8  10     1718.20     1806.58    136.87 o 
  -1   8  10    11308.95    10925.72    155.32 o 
   0   8  10    15667.54    14674.96    200.14 o 
   1   8  10    11336.17    10967.29    178.33 o 
   2   8  10     2437.60     2381.43    112.44 o 
   3   8  10      592.50      621.83     61.70 o 
   4   8  10     3559.13     3754.42    168.91 o 
   5   8  10      181.37      213.78     41.20 o 
   6   8  10     2357.17     2280.35    111.93 o 
   7   8  10      156.14      179.73     30.55 o 
   8   8  10     2193.68     2223.50    196.17 o 
  -8   9  10     1705.67     1889.95    187.04 o 
  -7   9  10     3697.51     3837.23    220.08 o 
  -6   9  10      969.67      991.35     99.06 o 
  -5   9  10    16133.91    17379.34    256.11 o 
  -4   9  10      629.06      649.18     82.35 o 
  -3   9  10     9342.32     9620.36    197.39 o 
  -2   9  10     2232.29     2513.18    147.13 o 
  -1   9  10      565.11      636.83     63.26 o 
   0   9  10     1140.07     1341.08    122.86 o 
   1   9  10      620.62      697.46     72.71 o 
   2   9  10     2324.92     2103.70    210.26 o 
   3   9  10     9674.11    10136.18    174.17 o 
   4   9  10      401.15      442.24     68.65 o 
   5   9  10    16497.84    17994.97    285.31 o 
   6   9  10     1526.95     1670.95    123.16 o 
   7   9  10     4365.42     4596.70    241.64 o 
   8   9  10     1956.33     2229.48    153.76 o 
   9   9  10      506.77      528.57     86.83 o 
  -9  10  10     3782.95     3973.59    257.19 o 
  -8  10  10      161.18      243.61     49.03 o 
  -7  10  10     2342.84     2548.17    181.09 o 
  -6  10  10     1007.25     1021.92    163.55 o 
  -5  10  10       55.80       86.93     39.06 o 
  -4  10  10     7129.58     7312.25    280.28 o 
  -3  10  10     3737.65     3643.87    234.74 o 
  -2  10  10     3105.50     3102.87    211.74 o 
  -1  10  10    11846.92    12999.59    207.68 o 
   0  10  10        8.24      146.24     41.46 o 
   1  10  10    11703.83    12774.40    214.00 o 
   2  10  10     2942.00     3219.39    142.83 o 
   3  10  10     3980.04     3952.70    176.02 o 
   4  10  10     7539.24     7551.08    243.84 o 
   5  10  10       39.69      118.92     40.21 o 
   6  10  10     1101.83     1175.06    160.27 o 
   7  10  10     2408.27     2581.82    174.34 o 
   8  10  10      246.62      215.02     53.41 o 
   9  10  10     3922.36     4462.76    337.86 o 
  10  10  10       22.21       93.18     74.12 o 
 -10  11  10     3139.34     3346.94    451.28 o 
  -9  11  10       34.05      109.71     48.73 o 
  -8  11  10     3134.82     3363.10    265.63 o 
  -7  11  10     2380.60     2611.29    253.32 o 
  -6  11  10      324.80      274.79     67.31 o 
  -5  11  10     4753.95     5161.70    176.52 o 
  -4  11  10      875.75      895.91    122.49 o 
  -3  11  10     3937.70     4494.97    302.26 o 
  -2  11  10     3196.69     3030.42    212.57 o 
  -1  11  10      798.01      843.12     88.53 o 
   0  11  10      350.42      421.22     66.64 o 
   1  11  10      910.10     1005.56    103.25 o 
   2  11  10     3527.23     3530.40    176.78 o 
   3  11  10     3933.90     4266.69    288.23 o 
   4  11  10      602.63      499.20     71.27 o 
   5  11  10     4810.10     4871.28    188.57 o 
   6  11  10      312.30      319.25     70.27 o 
   7  11  10     2586.73     2785.89    218.89 o 
   8  11  10     2952.52     3106.52    346.76 o 
   9  11  10       28.42       71.92     47.70 o 
  10  11  10     3123.75     3471.36    585.10 o 
  11  11  10      273.46      263.30     79.92 o 
 -11  12  10      305.11      254.08     80.18 o 
 -10  12  10      172.80      151.55     89.33 o 
  -9  12  10     1370.46     1475.96    263.06 o 
  -8  12  10      184.41      251.22     80.71 o 
  -7  12  10      139.08      139.89     97.27 o 
  -6  12  10      134.76      175.10     53.75 o 
  -5  12  10      149.24      107.99     33.85 o 
  -4  12  10     2714.82     2998.39    292.85 o 
  -3  12  10      977.80      972.78    117.45 o 
  -2  12  10     1051.83     1095.20    123.11 o 
  -1  12  10      509.30      607.33     80.25 o 
   0  12  10      147.96      206.40     40.14 o 
   1  12  10      606.97      560.29     80.83 o 
   2  12  10     1179.92     1075.88    112.55 o 
   3  12  10     1024.48     1008.71    113.87 o 
   4  12  10     2651.13     2965.51    256.65 o 
   5  12  10       85.87       72.57     48.86 o 
   6  12  10       75.94      160.47     46.25 o 
   7  12  10      141.57      194.52     73.13 o 
   8  12  10      115.19      132.27     78.03 o 
   9  12  10     1270.91     1280.25    200.44 o 
  10  12  10      123.20        2.70    117.05 o 
  11  12  10      299.86      266.91     81.64 o 
  12  12  10       42.42      203.27     74.83 o 
 -11  13  10      199.06      162.04     87.08 o 
 -10  13  10      248.43      242.95     67.36 o 
  -9  13  10      401.09      498.07     98.51 o 
  -8  13  10       76.62      121.15     76.01 o 
  -7  13  10       45.54       67.13     67.53 o 
  -6  13  10      742.32      649.15    128.44 o 
  -5  13  10      264.08      305.12     77.88 o 
  -4  13  10      806.18      886.69    116.20 o 
  -3  13  10      154.98      128.90     35.78 o 
  -2  13  10      151.67      108.40     48.66 o 
  -1  13  10        3.02      115.20     43.22 o 
   0  13  10        0.62       70.22     46.94 o 
   1  13  10        3.40       45.49     53.83 o 
   2  13  10       47.78      177.32     48.79 o 
   3  13  10       81.31      139.66     48.13 o 
   4  13  10      705.00      666.45    101.06 o 
   5  13  10      142.52      113.98     44.83 o 
   6  13  10      755.15      784.02    140.65 o 
   7  13  10      120.08      167.50     64.27 o 
   8  13  10       56.79      156.01     95.74 o 
   9  13  10      400.31      360.25    119.02 o 
  10  13  10      242.61      278.58    105.13 o 
  11  13  10      151.74      355.88    106.40 o 
  -9  14  10       96.87      105.69     52.85 o 
  -8  14  10      592.66      409.07    112.65 o 
  -7  14  10      127.25      158.59     80.61 o 
  -6  14  10       46.25       75.07     74.51 o 
  -5  14  10      816.04      677.20    131.08 o 
  -4  14  10       66.78       99.51     58.76 o 
  -3  14  10      708.00      533.19     95.49 o 
  -2  14  10      920.07      911.45    117.19 o 
  -1  14  10      106.05      182.68     50.53 o 
   0  14  10     5448.55     6279.42    389.83 o 
   1  14  10      208.77      203.10     55.93 o 
   2  14  10     1010.88     1063.99    133.27 o 
   3  14  10      803.04      758.32    109.32 o 
   4  14  10       51.77       86.99     43.14 o 
   5  14  10      855.28      816.42    113.52 o 
   6  14  10       26.87       70.10     58.26 o 
   7  14  10       89.24      185.69    175.27 o 
   8  14  10      564.20      543.92    136.28 o 
   9  14  10       59.76      224.06    102.99 o 
  -8  15  10      402.90      500.23    109.38 o 
  -7  15  10      238.10      189.14     79.75 o 
  -6  15  10     2033.59     2155.51    274.41 o 
  -5  15  10       60.47      104.83     56.03 o 
  -4  15  10     3414.96     3397.00    368.72 o 
  -3  15  10      120.26       74.87     63.17 o 
  -2  15  10      753.47      637.91     90.76 o 
  -1  15  10      218.01      223.75     57.16 o 
   0  15  10       59.60      172.74     59.61 o 
   1  15  10      197.72      319.12     67.14 o 
   2  15  10      739.97      728.20    126.92 o 
   3  15  10      115.12      177.40     52.98 o 
   4  15  10     3461.20     3728.42    391.77 o 
   5  15  10       60.32      112.19     61.35 o 
   6  15  10     1995.39     2022.96    215.48 o 
   7  15  10      283.02      236.60     97.76 o 
   8  15  10      415.06      288.21    121.27 o 
  -6  16  10       87.34      124.57     52.88 o 
  -5  16  10      217.37      226.74     57.15 o 
  -4  16  10       74.13       87.31     42.00 o 
  -3  16  10      576.07      514.01     77.20 o 
  -2  16  10     1720.68     1682.63    220.93 o 
  -1  16  10      657.87      492.03     90.15 o 
   0  16  10     4016.55     4407.38    353.24 o 
   1  16  10      727.68      618.04    114.92 o 
   2  16  10     1771.62     1650.74    191.78 o 
   3  16  10      624.31      542.33    108.59 o 
   4  16  10       65.49       89.20     63.06 o 
   5  16  10      254.43      159.41     76.98 o 
   6  16  10      110.31       68.27     58.10 o 
  -2  17  10      244.02      189.58     56.03 o 
  -1  17  10       44.43      116.92     42.88 o 
   0  17  10        2.74      110.99     50.61 o 
   1  17  10       25.91      118.76     61.40 o 
   2  17  10      242.27      126.26     55.08 o 
   0   1  11       14.07      102.16     34.87 o 
   1   1  11    60833.32    62716.84    727.94 o 
  -1   2  11     2403.42     2102.69     95.00 o 
   0   2  11    26315.04    25841.68    336.59 o 
   1   2  11     2351.44     2060.74    131.86 o 
   2   2  11    15874.76    18511.90    242.52 o 
  -2   3  11    13697.91    12880.65    177.50 o 
  -1   3  11    31992.02    30577.30    185.06 o 
   0   3  11     2712.97     2045.94     97.49 o 
   1   3  11    30063.74    28445.31    243.44 o 
   2   3  11    12497.51    11756.31    294.09 o 
   3   3  11     7570.27     8532.21    254.62 o 
  -3   4  11     1306.68     1338.40    187.23 o 
  -2   4  11      879.39      979.63    118.19 o 
  -1   4  11     1842.04     1497.59    123.94 o 
   0   4  11     7029.40     6770.10    180.87 o 
   1   4  11     1439.26     1112.23    162.28 o 
   2   4  11      678.08      802.12    110.90 o 
   3   4  11     1993.25     1897.85    169.10 o 
   4   4  11     1546.99     1389.35    154.09 o 
  -4   5  11     4689.99     4479.58    251.68 o 
  -3   5  11     2858.85     3026.58    241.38 o 
  -2   5  11    17053.44    17740.76    170.45 o 
  -1   5  11     2138.48     2378.81    117.43 o 
   0   5  11      184.56      272.11     50.20 o 
   1   5  11     1912.43     2002.06    117.46 o 
   2   5  11    15342.06    15483.50    269.21 o 
   3   5  11     2531.37     2373.52    115.83 o 
   4   5  11     4311.15     3950.45    187.05 o 
   5   5  11      553.00      446.32     71.57 o 
  -5   6  11       20.87      114.54     54.94 o 
  -4   6  11     5025.01     4811.18    277.47 o 
  -3   6  11     3641.89     3823.05    299.80 o 
  -2   6  11     3850.81     4087.30    148.00 o 
  -1   6  11     7326.71     7688.45    157.40 o 
   0   6  11       51.43      118.53     32.24 o 
   1   6  11     8343.53     9117.14    211.61 o 
   2   6  11     4167.20     3856.51    261.64 o 
   3   6  11     3949.05     3822.17    239.46 o 
   4   6  11     5892.54     5509.95    153.94 o 
   5   6  11       22.70      160.86     49.67 o 
   6   6  11    12571.76    13604.25    281.12 o 
  -6   7  11      567.38      525.70     71.17 o 
  -5   7  11     3410.65     3526.11    171.04 o 
  -4   7  11     5959.88     6021.21    201.70 o 
  -3   7  11     2089.83     1961.61     92.80 o 
  -2   7  11    23122.26    23541.07    304.15 o 
  -1   7  11      619.80      724.20     79.62 o 
   0   7  11    20106.21    19361.53    254.55 o 
   1   7  11      505.23      568.94     68.87 o 
   2   7  11    22546.86    22876.17    324.41 o 
   3   7  11     1710.47     1493.02     73.59 o 
   4   7  11     5669.46     5723.54    202.23 o 
   5   7  11     3122.32     3083.38    139.98 o 
   6   7  11      734.41      793.00     66.34 o 
   7   7  11     1914.88     1847.55     69.20 o 
  -7   8  11      871.30      799.73     73.19 o 
  -6   8  11    16186.28    16874.73    239.15 o 
  -5   8  11      497.13      422.24     48.09 o 
  -4   8  11     9597.62     9507.12    214.54 o 
  -3   8  11     1697.60     1811.50    133.34 o 
  -2   8  11     2185.68     2337.58    142.21 o 
  -1   8  11     8442.17     8348.07    121.73 o 
   0   8  11      412.81      448.07     56.03 o 
   1   8  11     8724.68     8535.97    135.42 o 
   2   8  11     2312.66     2170.19     99.38 o 
   3   8  11     1499.41     1559.22    130.51 o 
   4   8  11     9808.78     9726.64    217.22 o 
   5   8  11      577.49      495.55     64.78 o 
   6   8  11    16407.93    17548.87    193.64 o 
   7   8  11      659.03      556.06     68.49 o 
   8   8  11     8164.15     8639.99    256.67 o 
  -8   9  11      849.82      814.02    121.69 o 
  -7   9  11     2289.20     2281.64    181.69 o 
  -6   9  11      107.79       72.21     24.65 o 
  -5   9  11     2920.12     2670.04    135.87 o 
  -4   9  11      269.74      310.12     56.45 o 
  -3   9  11     1765.99     1863.08    137.45 o 
  -2   9  11     4040.01     4156.99    195.41 o 
  -1   9  11      805.19      705.11     72.31 o 
   0   9  11     6469.16     6393.02    138.10 o 
   1   9  11      727.22      697.84     66.77 o 
   2   9  11     3732.16     3743.74    161.09 o 
   3   9  11     1948.93     2073.48    171.20 o 
   4   9  11      311.75      302.65     53.07 o 
   5   9  11     2819.98     2811.84    213.41 o 
   6   9  11      128.70      159.70     36.62 o 
   7   9  11     1937.93     1938.55    156.30 o 
   8   9  11      823.64      833.94    113.71 o 
   9   9  11       39.91       49.50     77.03 o 
  -9  10  11      394.78      433.78    146.59 o 
  -8  10  11     1884.31     1638.30    151.36 o 
  -7  10  11     1350.37     1401.62    128.17 o 
  -6  10  11      684.62      791.93    124.06 o 
  -5  10  11      129.14      106.69     37.22 o 
  -4  10  11     1075.72     1202.92    143.75 o 
  -3  10  11      543.07      543.26     67.70 o 
  -2  10  11      260.09      313.35     38.43 o 
  -1  10  11     1228.44     1320.12    119.67 o 
   0  10  11      106.17      153.53     32.08 o 
   1  10  11      918.92      821.09     80.99 o 
   2  10  11      411.37      437.69     80.60 o 
   3  10  11      684.49      641.52     68.20 o 
   4  10  11     1271.22     1201.78    119.17 o 
   5  10  11      135.60      203.01     43.60 o 
   6  10  11      665.63      749.68    108.06 o 
   7  10  11     1032.33      991.61    129.47 o 
   8  10  11     1705.64     1350.08    163.24 o 
   9  10  11      310.57      352.08     90.37 o 
  10  10  11       31.08       31.54    109.85 o 
 -10  11  11      213.08      401.18    128.07 o 
  -9  11  11       30.33      142.77    133.68 o 
  -8  11  11     1728.72     1695.04    182.80 o 
  -7  11  11      205.32      159.00     35.36 o 
  -6  11  11      374.85      546.84     93.44 o 
  -5  11  11      159.11      162.93     47.84 o 
  -4  11  11       45.61      147.83     50.26 o 
  -3  11  11     3097.26     3189.64    207.04 o 
  -2  11  11     1048.86     1099.23    147.06 o 
  -1  11  11     2636.80     2687.73    207.44 o 
   0  11  11       42.56      103.16     35.43 o 
   1  11  11     2482.51     2607.52    190.01 o 
   2  11  11      765.39      689.15     93.56 o 
   3  11  11     2699.96     2503.87    268.53 o 
   4  11  11       26.51       89.85     32.47 o 
   5  11  11      126.35      102.09     40.29 o 
   6  11  11      420.44      422.33    100.21 o 
   7  11  11      118.31      112.65     72.96 o 
   8  11  11     1713.90     1792.77    253.06 o 
   9  11  11       58.46      -11.23     92.59 o 
  10  11  11      285.38      301.73    113.57 o 
  11  11  11      964.94      793.34    162.22 o 
 -11  12  11      132.11      173.05    100.01 o 
 -10  12  11      317.16      329.05    113.20 o 
  -9  12  11     1483.24     1350.49    223.36 o 
  -8  12  11      270.40      293.30    125.23 o 
  -7  12  11     4806.81     5637.27    345.76 o 
  -6  12  11      497.24      584.25    105.77 o 
  -5  12  11     3180.07     3519.21    188.97 o 
  -4  12  11      547.94      534.06     88.45 o 
  -3  12  11     1100.75     1347.89    146.30 o 
  -2  12  11     1485.33     1605.74    187.21 o 
  -1  12  11      604.02      528.98     65.03 o 
   0  12  11      553.00      443.58     60.82 o 
   1  12  11      676.55      616.85     70.14 o 
   2  12  11     1584.32     1601.68    143.22 o 
   3  12  11     1242.02     1314.67    136.08 o 
   4  12  11      556.45      597.80     81.38 o 
   5  12  11     3252.41     3607.78    135.88 o 
   6  12  11      418.42      401.59     82.02 o 
   7  12  11     4607.21     5130.81    295.54 o 
   8  12  11      214.09      202.12    108.93 o 
   9  12  11     1467.76     1222.77    230.63 o 
  10  12  11      355.12      341.78    121.19 o 
  11  12  11      168.11      209.28     71.87 o 
  12  12  11      561.24      420.83    106.24 o 
 -11  13  11      757.62      561.21    127.05 o 
 -10  13  11      265.19      245.40     70.47 o 
  -9  13  11      387.63      376.07    104.45 o 
  -8  13  11     1073.54     1041.25    163.37 o 
  -7  13  11      171.59       62.28     55.10 o 
  -6  13  11      976.04     1034.30    132.72 o 
  -5  13  11      408.38      282.15     58.69 o 
  -4  13  11     1186.50     1267.07    158.72 o 
  -3  13  11     3092.10     3234.68    253.99 o 
  -2  13  11      298.03      367.66     54.80 o 
  -1  13  11     4634.91     5176.10    217.43 o 
   0  13  11      360.32      326.90     46.38 o 
   1  13  11     4437.93     4832.94    282.26 o 
   2  13  11      308.16      352.74     60.53 o 
   3  13  11     3056.87     3170.05    240.24 o 
   4  13  11     1225.61     1124.27    138.10 o 
   5  13  11      459.53      484.46     93.80 o 
   6  13  11      957.47      977.83    157.18 o 
   7  13  11      194.13      193.87     81.28 o 
   8  13  11     1047.53     1035.01    236.90 o 
   9  13  11      489.13      663.38    147.18 o 
  10  13  11      286.00      383.17    102.97 o 
  11  13  11      823.38      735.82    185.18 o 
  -9  14  11     1059.35      971.74    167.15 o 
  -8  14  11      220.26      208.43     93.25 o 
  -7  14  11     1798.15     1735.78    288.48 o 
  -6  14  11       85.45      152.28     64.14 o 
  -5  14  11     1119.58     1257.18    156.96 o 
  -4  14  11      372.92      506.82     90.67 o 
  -3  14  11     1518.99     1515.53    195.45 o 
  -2  14  11      753.79      665.98    100.64 o 
  -1  14  11      336.42      297.68     68.70 o 
   0  14  11     1959.82     1734.43    172.54 o 
   1  14  11      302.08      241.34     62.02 o 
   2  14  11      654.20      540.08     91.13 o 
   3  14  11     1610.54     1594.87    178.74 o 
   4  14  11      331.52      315.35     75.91 o 
   5  14  11     1133.80     1406.36    214.27 o 
   6  14  11       97.68      111.51     88.13 o 
   7  14  11     1800.53     1716.58    301.19 o 
   8  14  11      270.27      398.36    127.39 o 
   9  14  11     1092.89      979.30    307.88 o 
  -8  15  11      233.98      307.29    151.17 o 
  -7  15  11      175.75       98.38     56.98 o 
  -6  15  11      441.62      410.63     68.65 o 
  -5  15  11       70.78      248.61     70.59 o 
  -4  15  11      216.88      211.57     59.01 o 
  -3  15  11      491.76      545.67     82.28 o 
  -2  15  11        6.04       93.75     65.37 o 
  -1  15  11      710.13      689.07    118.74 o 
   0  15  11      712.15      516.00     94.68 o 
   1  15  11      647.77      696.26    112.45 o 
   2  15  11       18.04       76.27     43.13 o 
   3  15  11      485.32      522.92     86.59 o 
   4  15  11      224.16      201.91    113.92 o 
   5  15  11       93.83      107.19    111.38 o 
   6  15  11      419.13      212.80    177.25 o 
   7  15  11      149.23      208.63     93.80 o 
   8  15  11      184.57       78.86     82.03 o 
  -5  16  11        1.72       42.16     55.84 o 
  -4  16  11      279.60      263.82     58.49 o 
  -3  16  11      494.08      452.62    104.34 o 
  -2  16  11       52.86       67.82     42.58 o 
  -1  16  11      187.88      117.42     46.02 o 
   0  16  11       25.96       57.21     64.83 o 
   1  16  11      161.48      181.95     48.06 o 
   2  16  11       33.18       88.10     70.04 o 
   3  16  11      530.08      496.12    115.68 o 
   4  16  11      323.81      300.98     98.03 o 
   5  16  11       11.20       64.25     78.00 o 
  -1  17  11      129.44      166.31     52.53 o 
   0  17  11      826.42      707.51    123.03 o 
   1  17  11      103.74       75.94     58.30 o 
   0   0  12    49907.18    52935.70    528.64 o 
   0   1  12     5277.60     5687.75    195.91 o 
   1   1  12       12.24      222.44     80.61 o 
  -1   2  12     5193.56     5658.51    230.70 o 
   0   2  12    26656.14    25158.71    166.50 o 
   1   2  12     5649.19     6125.04    183.45 o 
   2   2  12    12355.60    13014.94    183.03 o 
  -2   3  12     3333.26     3854.23    146.24 o 
  -1   3  12    14604.71    14961.88    192.25 o 
   0   3  12      676.43      613.60     84.98 o 
   1   3  12    14920.72    14986.87    222.63 o 
   2   3  12     3087.52     3665.63    171.59 o 
   3   3  12    19560.78    21201.37    337.56 o 
  -3   4  12    20528.66    20531.19    273.42 o 
  -2   4  12     3953.12     4029.58    147.68 o 
  -1   4  12    17181.43    17323.33    225.17 o 
   0   4  12    17721.52    17658.08    267.73 o 
   1   4  12    17250.87    17243.63    260.91 o 
   2   4  12     3602.68     3764.07    171.23 o 
   3   4  12    20295.17    20421.16    252.56 o 
   4   4  12     7501.38     7605.80    277.67 o 
  -4   5  12    10644.17    10768.99    280.45 o 
  -3   5  12    10262.07    10396.94    286.13 o 
  -2   5  12       22.73       94.40     30.65 o 
  -1   5  12     6219.81     5815.63    160.99 o 
   0   5  12      243.67      288.74     40.10 o 
   1   5  12     6443.04     5782.22    135.47 o 
   2   5  12      123.89      232.23     44.58 o 
   3   5  12    10396.96    10632.02    242.80 o 
   4   5  12    10303.89    10546.77    170.71 o 
   5   5  12    20338.75    20390.58    332.93 o 
  -5   6  12     7082.60     7284.89    243.86 o 
  -4   6  12      789.24      763.26    113.70 o 
  -3   6  12    10025.12    10847.34    257.40 o 
  -2   6  12       79.26      148.47     33.21 o 
  -1   6  12    19970.60    19064.31    163.50 o 
   0   6  12     7273.60     7797.29    162.93 o 
   1   6  12    20214.49    19923.42    196.09 o 
   2   6  12       66.94      179.74     41.41 o 
   3   6  12    10159.21    10705.82    156.45 o 
   4   6  12      927.47      943.13    103.28 o 
   5   6  12     7600.69     7569.23    172.81 o 
   6   6  12      279.90      305.31     66.25 o 
  -6   7  12     1111.93     1060.31    141.44 o 
  -5   7  12     9644.15     9563.09    216.88 o 
  -4   7  12      520.51      549.03     76.13 o 
  -3   7  12     2627.18     2379.15    189.17 o 
  -2   7  12     1993.50     1920.95    116.41 o 
  -1   7  12     1622.06     1962.27    106.06 o 
   0   7  12       51.21       83.48     34.73 o 
   1   7  12     2141.73     2331.63    111.45 o 
   2   7  12     2042.94     2089.69    160.57 o 
   3   7  12     2824.78     2567.82    158.26 o 
   4   7  12      397.21      343.16     47.92 o 
   5   7  12     9673.75    10014.95    255.38 o 
   6   7  12      819.22      696.12     91.59 o 
   7   7  12     4411.26     4263.01    300.56 o 
  -7   8  12      554.20      437.56    107.89 o 
  -6   8  12     1757.41     1695.66    185.14 o 
  -5   8  12     1262.96     1255.28    115.14 o 
  -4   8  12     1209.66     1259.27    134.79 o 
  -3   8  12      970.97     1006.88     92.01 o 
  -2   8  12     2270.01     2231.53    110.17 o 
  -1   8  12     9584.55     9238.27    157.26 o 
   0   8  12      814.20      888.10     78.91 o 
   1   8  12     9864.51     9705.25    170.91 o 
   2   8  12     2473.62     2538.74    183.03 o 
   3   8  12      493.24      565.65     65.22 o 
   4   8  12     1290.05     1329.67    112.45 o 
   5   8  12      957.95      878.70     92.93 o 
   6   8  12     1428.10     1495.85     97.45 o 
   7   8  12      769.45      713.16    101.54 o 
   8   8  12     1251.54     1247.72    249.46 o 
  -8   9  12     1508.55     1814.48    275.98 o 
  -7   9  12      808.68      496.26    136.53 o 
  -6   9  12     1742.75     1894.28    217.69 o 
  -5   9  12     5670.99     5766.22    313.92 o 
  -4   9  12     2479.45     2257.97    159.45 o 
  -3   9  12      816.66     1028.00     96.37 o 
  -2   9  12     3971.88     4021.67    176.35 o 
  -1   9  12      285.82      273.66     77.71 o 
   0   9  12     2861.97     2599.47    121.69 o 
   1   9  12      555.79      639.79     79.88 o 
   2   9  12     3782.86     3870.89    159.34 o 
   3   9  12     1040.78     1166.11    105.40 o 
   4   9  12     2213.86     2146.76    208.73 o 
   5   9  12     5479.15     5804.29    202.29 o 
   6   9  12     1916.60     1694.85    107.44 o 
   7   9  12      922.54      963.85    119.79 o 
   8   9  12     1486.83     1440.35     86.26 o 
   9   9  12     1658.40     1871.73    242.73 o 
  -9  10  12     1014.57     1134.39    140.39 o 
  -8  10  12     1278.85     1451.21    234.81 o 
  -7  10  12      514.62      511.98    151.94 o 
  -6  10  12     1911.87     1833.66     84.65 o 
  -5  10  12      752.09      651.67     99.30 o 
  -4  10  12     5507.35     6383.25    296.92 o 
  -3  10  12     1022.39     1066.72    122.53 o 
  -2  10  12     3764.55     3771.21    199.02 o 
  -1  10  12     5919.27     6160.74    153.58 o 
   0  10  12    10436.75    10680.15    153.86 o 
   1  10  12     5548.99     5876.33    146.67 o 
   2  10  12     3956.04     3860.33    170.40 o 
   3  10  12      774.21      713.94     87.75 o 
   4  10  12     5413.06     4950.48    507.28 o 
   5  10  12      696.47      549.33     74.52 o 
   6  10  12     1897.81     1947.80    145.27 o 
   7  10  12      640.79      482.04     88.51 o 
   8  10  12     1230.78     1164.06    164.81 o 
   9  10  12     1089.26     1160.76    274.35 o 
  10  10  12     1644.51     1476.34    282.30 o 
 -10  11  12      714.08      615.80    127.17 o 
  -9  11  12      686.95      628.71    149.53 o 
  -8  11  12     2103.85     2295.59    374.37 o 
  -7  11  12      665.30      479.09     80.93 o 
  -6  11  12     4175.40     4224.65    201.44 o 
  -5  11  12     3350.20     3732.84    197.56 o 
  -4  11  12     2814.46     3115.20    188.57 o 
  -3  11  12      335.06      288.89     50.78 o 
  -2  11  12     2313.22     2652.75    211.83 o 
  -1  11  12     1192.41     1362.38    144.45 o 
   0  11  12     3510.27     4039.55    236.19 o 
   1  11  12     1200.94     1244.99    147.26 o 
   2  11  12     2504.16     2575.39    167.63 o 
   3  11  12      375.63      301.24     51.81 o 
   4  11  12     2733.67     2758.65    238.26 o 
   5  11  12     3127.74     3613.78    148.67 o 
   6  11  12     4200.68     4482.37    142.36 o 
   7  11  12      562.57      536.56     96.20 o 
   8  11  12     2233.94     2486.71    249.71 o 
   9  11  12      782.65      728.85    143.92 o 
  10  11  12      716.95      751.85    127.41 o 
  11  11  12       49.34       -0.23     97.91 o 
 -11  12  12      741.95      647.03    128.87 o 
 -10  12  12      562.24      376.06    182.20 o 
  -9  12  12      186.14      150.13     97.26 o 
  -8  12  12      198.24      103.59     86.51 o 
  -7  12  12      146.77       95.89     63.48 o 
  -6  12  12     2930.82     2750.80    318.25 o 
  -5  12  12      109.55      113.33     39.84 o 
  -4  12  12     1364.21     1451.94    141.08 o 
  -3  12  12       45.54      156.98     46.21 o 
  -2  12  12     2152.09     2232.46    220.81 o 
  -1  12  12      971.57      985.86    104.63 o 
   0  12  12     2491.09     2473.45    193.16 o 
   1  12  12     1165.49     1120.83    126.20 o 
   2  12  12     2192.40     2106.63    190.27 o 
   3  12  12       82.58       86.20     35.08 o 
   4  12  12     1107.60     1129.79    128.92 o 
   5  12  12      129.91      116.40     36.59 o 
   6  12  12     3198.34     2652.77    377.71 o 
   7  12  12      156.73      216.96     81.34 o 
   8  12  12      290.41      234.87    127.72 o 
   9  12  12      221.96       43.88     85.29 o 
  10  12  12      482.30      518.74    162.70 o 
  11  12  12      640.25      649.47    174.63 o 
 -10  13  12      380.13      275.53     83.78 o 
  -9  13  12      262.78      303.67     81.16 o 
  -8  13  12       85.60      104.69     85.97 o 
  -7  13  12      239.26      100.04     76.54 o 
  -6  13  12     1381.95     1441.27    206.35 o 
  -5  13  12      133.62      257.67     67.39 o 
  -4  13  12      535.09      603.92    119.29 o 
  -3  13  12      313.54      274.69     72.43 o 
  -2  13  12     1290.92     1264.02    123.54 o 
  -1  13  12      692.35      661.93     92.89 o 
   0  13  12     1492.34     1490.46    149.74 o 
   1  13  12      591.41      519.76     86.95 o 
   2  13  12     1755.10     1648.95    172.09 o 
   3  13  12      310.72      221.91     58.83 o 
   4  13  12      509.83      446.72     83.54 o 
   5  13  12      121.47      187.31    128.17 o 
   6  13  12     1320.03     1399.88    179.67 o 
   7  13  12      169.58      339.28    138.16 o 
   8  13  12       64.82      207.22    100.06 o 
   9  13  12      248.59      307.51    127.85 o 
  10  13  12      311.31      340.03     82.80 o 
  -9  14  12        2.72      101.90     62.59 o 
  -8  14  12      242.10      274.25    103.39 o 
  -7  14  12      477.95      330.27     94.62 o 
  -6  14  12      229.06      256.48     62.12 o 
  -5  14  12      396.97      477.45     89.91 o 
  -4  14  12     1436.46     1375.71    147.87 o 
  -3  14  12      537.46      581.72     90.65 o 
  -2  14  12      134.02      133.18     64.60 o 
  -1  14  12      344.85      235.25     69.51 o 
   0  14  12      641.21      538.47     79.59 o 
   1  14  12      348.30      254.82     62.25 o 
   2  14  12       93.47      149.24     46.25 o 
   3  14  12      584.61      538.69     95.58 o 
   4  14  12     1125.99     1007.72    143.82 o 
   5  14  12      372.93      349.58     87.66 o 
   6  14  12      238.06      409.96    182.20 o 
   7  14  12      421.45      347.10    139.59 o 
   8  14  12      345.12      287.13     91.14 o 
   9  14  12        2.92      108.28    104.97 o 
  -7  15  12      636.29      540.36     95.29 o 
  -6  15  12      571.95      451.83    118.92 o 
  -5  15  12      575.50      339.99     76.04 o 
  -4  15  12      405.25      344.88     72.59 o 
  -3  15  12      585.28      562.96     95.45 o 
  -2  15  12      168.90      228.30     69.23 o 
  -1  15  12      667.18      681.75     96.69 o 
   0  15  12      239.62      216.93     61.29 o 
   1  15  12      655.81      676.91     93.49 o 
   2  15  12      282.85      389.06     73.40 o 
   3  15  12      551.60      488.47    122.00 o 
   4  15  12      349.68      247.01     81.35 o 
   5  15  12      556.86      232.64    126.25 o 
   6  15  12      519.18      521.68    116.13 o 
   7  15  12      658.68      611.07    153.30 o 
  -5  16  12     1209.28      946.84    152.01 o 
  -4  16  12      466.13      384.05     66.19 o 
  -3  16  12      548.95      374.30    157.22 o 
  -2  16  12       42.85       52.46     62.03 o 
  -1  16  12     1036.99      955.52    136.57 o 
   0  16  12      497.12      388.98     75.85 o 
   1  16  12     1100.92     1146.80    183.07 o 
   2  16  12       37.54      269.58     63.29 o 
   3  16  12      570.74      530.52    123.02 o 
   4  16  12      386.68      147.77     94.64 o 
   5  16  12     1229.31     1001.36    217.05 o 
   0   1  13    84748.80    90515.04    612.82 o 
  -1   2  13    24176.16    24977.36    159.12 o 
   0   2  13      504.19      446.88     68.52 o 
   1   2  13    23195.69    24165.44    243.84 o 
   2   2  13     5253.72     5361.36    175.43 o 
  -2   3  13    23964.33    23396.11    255.74 o 
  -1   3  13    23205.25    22017.49    370.45 o 
   0   3  13    37698.62    39555.86    466.38 o 
   1   3  13    23995.90    23713.07    268.82 o 
   2   3  13    23795.25    23236.15    335.34 o 
   3   3  13    18640.70    18595.81    229.91 o 
  -3   4  13     8124.72     8294.57    267.70 o 
  -2   4  13    21705.61    22000.36    271.91 o 
  -1   4  13     1458.72     1634.20    124.18 o 
   0   4  13     5300.75     4445.38    164.42 o 
   1   4  13     1065.22     1167.64    112.53 o 
   2   4  13    20954.37    20608.68    234.91 o 
   3   4  13     6924.78     6835.61    246.86 o 
   4   4  13    32063.06    33747.79    357.74 o 
  -4   5  13    13051.54    12762.07    288.38 o 
  -3   5  13     2008.44     2423.61    184.41 o 
  -2   5  13    13989.04    13465.57    286.63 o 
  -1   5  13     9197.77     9604.56    189.90 o 
   0   5  13        4.21       98.78     46.32 o 
   1   5  13     9428.00     9920.25    229.65 o 
   2   5  13    13698.15    13026.61    255.94 o 
   3   5  13     1778.91     2198.65     65.52 o 
   4   5  13    14161.53    13902.28    275.07 o 
   5   5  13     1259.76     1431.14    129.22 o 
  -5   6  13     6520.56     7018.00    166.54 o 
  -4   6  13     4645.62     4922.26    385.02 o 
  -3   6  13     3378.16     3625.05    197.24 o 
  -2   6  13    18829.76    19123.19    278.14 o 
  -1   6  13     1818.81     1903.96    106.97 o 
   0   6  13     7663.73     7860.22    204.55 o 
   1   6  13     2134.28     2317.00    167.33 o 
   2   6  13    18203.16    17995.71    245.93 o 
   3   6  13     3371.66     3442.46    109.24 o 
   4   6  13     5167.50     5445.20    159.24 o 
   5   6  13     6534.61     6917.05    253.62 o 
   6   6  13     5174.45     4640.41    413.06 o 
  -6   7  13     3154.57     3388.15    287.24 o 
  -5   7  13     1411.27     1475.16    149.54 o 
  -4   7  13     4487.59     4938.18    488.74 o 
  -3   7  13     4680.33     4363.40    201.32 o 
  -2   7  13    11273.63    11085.49    209.80 o 
  -1   7  13     9602.33     9749.66    154.01 o 
   0   7  13    16119.55    16507.74    250.31 o 
   1   7  13     9595.21     9776.15    181.35 o 
   2   7  13    11316.40    10979.45    209.01 o 
   3   7  13     5112.19     4720.24    123.30 o 
   4   7  13     4845.29     5357.73    234.00 o 
   5   7  13     1405.69     1357.30    129.85 o 
   6   7  13     2881.55     2755.33    242.93 o 
   7   7  13     4803.66     5509.77    430.52 o 
  -7   8  13     3558.46     3487.80    393.96 o 
  -6   8  13     4651.75     4438.84    262.54 o 
  -5   8  13     6802.73     6868.38    315.13 o 
  -4   8  13     4388.31     4396.24    311.33 o 
  -3   8  13    15575.68    17184.34    287.83 o 
  -2   8  13     4489.10     4440.42    171.97 o 
  -1   8  13     6256.05     6564.36    157.60 o 
   0   8  13      547.80      616.35     66.34 o 
   1   8  13     5478.93     5992.93    158.12 o 
   2   8  13     4278.74     4401.69    214.24 o 
   3   8  13    15221.86    16693.55    310.87 o 
   4   8  13     4253.61     4241.28    138.32 o 
   5   8  13     7324.40     7795.03    113.58 o 
   6   8  13     5077.72     5303.83    442.32 o 
   7   8  13     3904.30     3955.41    491.07 o 
   8   8  13     5951.55     6066.11    485.66 o 
  -8   9  13     1486.16     1609.12    301.00 o 
  -7   9  13     5338.12     5849.27    313.00 o 
  -6   9  13       18.34       93.41     79.43 o 
  -5   9  13      580.10      601.07    122.21 o 
  -4   9  13       46.94       74.34     74.91 o 
  -3   9  13     6862.68     6880.36    198.41 o 
  -2   9  13     1598.99     1679.38    115.70 o 
  -1   9  13     8349.42     8199.16    196.25 o 
   0   9  13     4516.80     4499.25    144.01 o 
   1   9  13     8332.93     7983.71    244.62 o 
   2   9  13     1799.37     1556.95    179.87 o 
   3   9  13     7258.30     7582.24    214.18 o 
   4   9  13       10.44       59.35     32.80 o 
   5   9  13      886.71      948.40     90.29 o 
   6   9  13       21.86       25.36     19.49 o 
   7   9  13     4953.95     5700.99    343.76 o 
   8   9  13     1261.23     1628.92    244.69 o 
   9   9  13     5764.31     6557.81    352.07 o 
  -9  10  13     1929.40     2093.60    394.31 o 
  -8  10  13        2.23      200.12     83.88 o 
  -7  10  13     1567.34     1748.77    246.31 o 
  -6  10  13     1154.53     1218.39    168.72 o 
  -5  10  13     1297.10     1206.38    133.91 o 
  -4  10  13     1391.09     1443.23    188.98 o 
  -3  10  13     6516.57     6677.53    263.64 o 
  -2  10  13       25.30       35.87     39.33 o 
  -1  10  13     5863.19     6284.46    231.11 o 
   0  10  13     1253.70     1196.13    105.43 o 
   1  10  13     4964.76     4790.13    184.67 o 
   2  10  13       20.97       81.92     42.11 o 
   3  10  13     6251.42     6636.20    258.42 o 
   4  10  13     1085.50     1093.03    143.19 o 
   5  10  13     1366.14     1213.79    134.81 o 
   6  10  13      991.79     1082.85    107.78 o 
   7  10  13     1358.68     1386.65     91.48 o 
   8  10  13       13.36       91.92     97.45 o 
   9  10  13     2166.47     2425.44    377.74 o 
  10  10  13       26.86       39.41     84.56 o 
 -10  11  13      225.69      305.98    122.53 o 
  -9  11  13     2041.86     2105.20    433.73 o 
  -8  11  13      520.11      526.62    135.53 o 
  -7  11  13     2216.71     2281.06    496.32 o 
  -6  11  13      947.72     1184.31    188.96 o 
  -5  11  13     1381.85     1329.99    129.21 o 
  -4  11  13      875.84      984.03     93.30 o 
  -3  11  13     4704.39     5117.69    239.21 o 
  -2  11  13      129.89      170.84     45.19 o 
  -1  11  13     1224.42     1209.80    149.93 o 
   0  11  13      157.02      132.62     37.52 o 
   1  11  13     1005.05     1026.35    131.81 o 
   2  11  13      165.46      111.80     38.07 o 
   3  11  13     4685.82     5149.77    260.17 o 
   4  11  13      737.84      622.56     98.61 o 
   5  11  13     1638.03     1572.14    147.75 o 
   6  11  13      847.13      892.62    133.10 o 
   7  11  13     2046.75     2127.60    206.37 o 
   8  11  13      420.08      242.60    112.30 o 
   9  11  13     2024.01     1983.49    266.07 o 
  10  11  13      164.50      230.27    111.77 o 
  11  11  13       32.79       97.00    109.92 o 
 -11  12  13       82.43      180.22     92.43 o 
 -10  12  13       75.28       54.94     71.44 o 
  -9  12  13      169.65      156.65     80.90 o 
  -8  12  13      186.94      218.26    242.61 o 
  -7  12  13     1204.82     1368.26    206.73 o 
  -6  12  13      831.75      772.03    117.18 o 
  -5  12  13      190.12      168.55     65.39 o 
  -4  12  13     1186.36     1109.26    124.89 o 
  -3  12  13     3566.93     3826.87    236.52 o 
  -2  12  13     2239.25     2303.76    207.76 o 
  -1  12  13      870.21      921.83    111.54 o 
   0  12  13     1930.49     2155.13    189.93 o 
   1  12  13      714.34      773.71     98.99 o 
   2  12  13     2003.23     1988.68    154.09 o 
   3  12  13     3365.99     3301.61    302.60 o 
   4  12  13     1148.59     1174.50    125.87 o 
   5  12  13      207.86      226.05     48.06 o 
   6  12  13      981.97      948.47    143.03 o 
   7  12  13     1111.28     1032.00    351.54 o 
   8  12  13      206.65      274.03     98.92 o 
   9  12  13      183.34      194.22    145.57 o 
  10  12  13       65.38       58.21     93.19 o 
  11  12  13       51.76      132.68    115.86 o 
 -10  13  13      870.81      784.82    202.34 o 
  -9  13  13      371.48      389.98    102.41 o 
  -8  13  13     1425.05     1048.87    201.01 o 
  -7  13  13      341.76      577.54    104.20 o 
  -6  13  13      780.09      859.16    108.91 o 
  -5  13  13       70.77       21.63     66.18 o 
  -4  13  13      709.40      631.00    127.49 o 
  -3  13  13     2282.90     2594.01    233.26 o 
  -2  13  13     1587.11     1595.63    204.92 o 
  -1  13  13     2202.53     2001.32    196.90 o 
   0  13  13      593.25      477.59     61.21 o 
   1  13  13     2054.21     1948.01    191.17 o 
   2  13  13     1738.33     1719.27    177.81 o 
   3  13  13     2399.29     2390.11    254.55 o 
   4  13  13      760.91      764.30    125.66 o 
   5  13  13       86.01      -29.76     52.19 o 
   6  13  13      795.64      603.30    195.08 o 
   7  13  13      290.18      241.80     84.16 o 
   8  13  13     1323.04      971.34    176.06 o 
   9  13  13      384.29      386.08    118.99 o 
  10  13  13      899.97      705.33    137.04 o 
  -9  14  13        7.63      120.43     62.20 o 
  -8  14  13      649.53      630.65    133.68 o 
  -7  14  13      370.64      275.33     67.15 o 
  -6  14  13      392.65      461.84     91.30 o 
  -5  14  13      602.64      680.94    104.81 o 
  -4  14  13     3196.39     3079.32    348.47 o 
  -3  14  13      366.94      317.46     83.76 o 
  -2  14  13     3395.79     3562.41    329.41 o 
  -1  14  13       58.39       80.72     65.65 o 
   0  14  13     1245.23     1272.68    138.30 o 
   1  14  13       34.30       34.96     46.02 o 
   2  14  13     2995.29     2942.02    253.79 o 
   3  14  13      360.34      371.53     69.93 o 
   4  14  13     2977.66     2802.10    319.43 o 
   5  14  13      562.37      487.20    188.15 o 
   6  14  13      427.53      380.49    109.81 o 
   7  14  13      347.53      221.92     94.75 o 
   8  14  13      696.50      655.64    181.64 o 
   9  14  13        8.95      221.81    152.50 o 
  -7  15  13       39.06      113.09     77.33 o 
  -6  15  13      417.90      385.41     77.23 o 
  -5  15  13       79.22      143.66     41.74 o 
  -4  15  13      481.56      434.17     77.66 o 
  -3  15  13       72.78      176.05     65.69 o 
  -2  15  13      506.18      446.98     68.99 o 
  -1  15  13      438.19      435.30    116.92 o 
   0  15  13      442.01      353.76    101.19 o 
   1  15  13      538.65      612.37    109.43 o 
   2  15  13      497.79      717.80    153.38 o 
   3  15  13       96.74      116.52     76.93 o 
   4  15  13      638.26      731.41    164.38 o 
   5  15  13      110.60       92.40     84.11 o 
   6  15  13      382.07      296.56    152.16 o 
   7  15  13       30.59       25.09     73.27 o 
  -4  16  13      586.45      512.72     77.04 o 
  -3  16  13       32.35      123.10     60.29 o 
  -2  16  13     1182.26     1046.48    146.14 o 
  -1  16  13      343.00      430.45     89.37 o 
   0  16  13      428.93      346.50    120.42 o 
   1  16  13      363.51      247.25     74.81 o 
   2  16  13     1074.53      972.89    249.23 o 
   3  16  13       15.40      314.33    144.58 o 
   4  16  13      621.03      615.59    152.71 o 
   0   1  14     6264.49     6110.13    229.79 o 
   1   1  14   131803.34   137037.11    782.72 o 
  -1   2  14    37508.77    36647.34    234.71 o 
   0   2  14     8018.61     7156.73    214.76 o 
   1   2  14    39258.39    38740.99    305.22 o 
   2   2  14     1375.48     1574.10    305.51 o 
  -2   3  14    20168.69    20421.78    187.25 o 
  -1   3  14    12280.17    12072.84    211.44 o 
   0   3  14    14938.14    15372.11    190.19 o 
   1   3  14    13662.71    13106.02    190.26 o 
   2   3  14    19790.12    19795.15    189.17 o 
   3   3  14     1213.92     1409.77    104.96 o 
  -3   4  14    16897.85    16146.94    591.59 o 
  -2   4  14    13231.78    12797.74    246.10 o 
  -1   4  14     6086.47     6463.83    189.46 o 
   0   4  14    19264.35    20162.01    207.62 o 
   1   4  14     6982.69     7137.57    171.83 o 
   2   4  14    11373.21    10930.49    188.53 o 
   3   4  14    13669.83    13672.77    368.36 o 
   4   4  14    32159.45    35112.45    653.15 o 
  -4   5  14    13944.94    14974.64    300.28 o 
  -3   5  14    15225.57    14846.21    557.71 o 
  -2   5  14    34240.47    35028.29    466.97 o 
  -1   5  14    13184.96    12050.48    259.33 o 
   0   5  14    37005.54    37314.77    288.87 o 
   1   5  14    13390.95    12170.37    276.24 o 
   2   5  14    35900.05    36899.48    584.24 o 
   3   5  14    15588.96    15100.87    345.58 o 
   4   5  14    15525.01    16743.78    384.49 o 
   5   5  14     2541.20     2655.84    267.45 o 
  -5   6  14      410.05      308.06     79.21 o 
  -4   6  14    26123.67    27156.24    480.94 o 
  -3   6  14    12434.13    12261.28    281.23 o 
  -2   6  14     5518.28     5743.42    179.70 o 
  -1   6  14      914.85      950.38     95.77 o 
   0   6  14      840.88     1030.54     92.74 o 
   1   6  14      669.71      668.10     94.01 o 
   2   6  14     6160.81     6175.31    178.26 o 
   3   6  14    12232.65    11919.44    255.39 o 
   4   6  14    25598.17    26007.27    499.40 o 
   5   6  14      319.86      290.13     60.28 o 
   6   6  14    29651.53    31645.41    511.25 o 
  -6   7  14     6226.76     6203.13    391.37 o 
  -5   7  14       92.13      199.43     72.11 o 
  -4   7  14     5722.79     5954.71    322.96 o 
  -3   7  14     4713.79     4588.83    276.56 o 
  -2   7  14     9290.28     9274.73    198.73 o 
  -1   7  14     4776.92     4860.16    167.63 o 
   0   7  14    22966.46    22007.38    316.28 o 
   1   7  14     3779.09     3757.02    133.48 o 
   2   7  14     9440.59     9174.32    211.79 o 
   3   7  14     3743.71     3528.80    229.69 o 
   4   7  14     4744.67     5088.01    253.17 o 
   5   7  14      147.15      159.72     56.57 o 
   6   7  14     6509.74     6461.29    365.26 o 
   7   7  14       95.58      120.83     65.93 o 
  -7   8  14     2453.96     2691.90    491.19 o 
  -6   8  14    10618.16    11319.72    460.79 o 
  -5   8  14     1666.76     1597.16    164.46 o 
  -4   8  14     5892.12     5913.66    276.21 o 
  -3   8  14     1179.26     1156.63    132.92 o 
  -2   8  14     2357.59     2365.91    151.73 o 
  -1   8  14     2861.56     2481.83     98.03 o 
   0   8  14    14750.23    15302.13    215.86 o 
   1   8  14     2530.25     2307.36    177.41 o 
   2   8  14     3208.33     2639.92    209.54 o 
   3   8  14     1284.11     1354.80    118.94 o 
   4   8  14     5377.77     5455.28    224.08 o 
   5   8  14     1622.69     1372.77    260.15 o 
   6   8  14     9994.19    10800.86    426.55 o 
   7   8  14     2026.44     2005.20    328.73 o 
   8   8  14     2083.71     2167.76    374.75 o 
  -8   9  14      970.16     1180.67    217.96 o 
  -7   9  14      370.16      456.04    142.39 o 
  -6   9  14     1558.77     1925.14    232.62 o 
  -5   9  14     4836.61     5263.89    471.65 o 
  -4   9  14     1408.75     1370.61    175.27 o 
  -3   9  14     3379.09     3516.63    248.82 o 
  -2   9  14     1329.14     1143.74     95.13 o 
  -1   9  14    12354.89    13116.36    155.74 o 
   0   9  14     6397.06     6292.33    124.87 o 
   1   9  14    12625.99    13379.77    210.77 o 
   2   9  14     1780.94     1652.32    148.17 o 
   3   9  14     4153.06     4028.95    198.40 o 
   4   9  14     1410.94     1284.18    125.56 o 
   5   9  14     5244.07     5313.73    164.08 o 
   6   9  14     1507.38     1678.38    269.29 o 
   7   9  14      266.32      292.33    124.42 o 
   8   9  14      797.83      783.78    186.76 o 
   9   9  14     2264.32     2348.72    350.95 o 
  -9  10  14     2571.41     2526.32    403.36 o 
  -8  10  14     1015.33     1221.19    223.59 o 
  -7  10  14     4405.31     4452.73    619.30 o 
  -6  10  14     1146.85     1250.39    182.31 o 
  -5  10  14     9198.68    10653.18    562.99 o 
  -4  10  14     1814.46     2062.63    230.77 o 
  -3  10  14     6985.25     7454.01    213.57 o 
  -2  10  14     1577.19     1424.62    135.24 o 
  -1  10  14     3642.32     3653.44    142.55 o 
   0  10  14     1438.86     1555.10    143.89 o 
   1  10  14     3262.20     3055.94    135.07 o 
   2  10  14     1751.28     1687.49    144.06 o 
   3  10  14     6552.92     7133.69    198.74 o 
   4  10  14     1598.60     1689.45    179.13 o 
   5  10  14     9223.56     9847.84    208.14 o 
   6  10  14     1327.90     1332.93     93.49 o 
   7  10  14     4779.48     4923.67    650.41 o 
   8  10  14     1156.87     1215.93    178.34 o 
   9  10  14     3083.88     3680.50    301.65 o 
  10  10  14      499.28      623.75    165.59 o 
 -10  11  14      222.85      245.47    151.51 o 
  -9  11  14      533.10      457.10    137.81 o 
  -8  11  14      559.85      537.24    142.76 o 
  -7  11  14      112.28      129.89     80.07 o 
  -6  11  14      924.00      921.82    221.21 o 
  -5  11  14      396.99      305.74     78.40 o 
  -4  11  14      764.71      627.80    102.91 o 
  -3  11  14     3905.67     3985.98    219.04 o 
  -2  11  14     1686.81     1770.52    164.67 o 
  -1  11  14    14776.76    16106.23    332.89 o 
   0  11  14      914.58     1033.58    107.57 o 
   1  11  14    14860.59    16657.52    248.81 o 
   2  11  14     1810.58     1837.59    132.03 o 
   3  11  14     4253.27     4617.60    299.76 o 
   4  11  14      876.12     1049.53    139.29 o 
   5  11  14      471.72      417.69     58.44 o 
   6  11  14      826.83      783.67    149.59 o 
   7  11  14      152.35      242.03    107.40 o 
   8  11  14      325.81      304.95    113.04 o 
   9  11  14      560.02      560.33    143.62 o 
  10  11  14      174.55      179.82     79.11 o 
  11  11  14     3490.36     3122.75    556.76 o 
 -11  12  14       96.78      134.24     82.06 o 
 -10  12  14       49.32      173.66     93.80 o 
  -9  12  14      208.84      259.68    122.79 o 
  -8  12  14      828.15      713.58    151.15 o 
  -7  12  14     3148.00     3642.36    397.78 o 
  -6  12  14      573.05      572.39    109.02 o 
  -5  12  14     7353.33     8336.08    440.87 o 
  -4  12  14      395.76      527.20    100.84 o 
  -3  12  14     3653.69     3495.57    205.11 o 
  -2  12  14      784.87      797.81    114.33 o 
  -1  12  14      500.17      405.92     61.40 o 
   0  12  14       50.67       95.51     33.21 o 
   1  12  14      690.69      549.57     64.85 o 
   2  12  14     1005.02     1028.57    114.31 o 
   3  12  14     3774.29     3752.59    312.76 o 
   4  12  14      460.00      577.43    117.77 o 
   5  12  14     7139.75     8246.63    370.11 o 
   6  12  14      465.61      711.93    153.10 o 
   7  12  14     3264.56     3354.08    617.54 o 
   8  12  14      694.53      913.26    180.64 o 
   9  12  14      257.66      459.11    143.59 o 
  10  12  14       48.54      274.94    135.09 o 
  11  12  14       92.12      123.12     61.74 o 
 -10  13  14       26.77       90.02     84.02 o 
  -9  13  14      458.94      420.60     82.67 o 
  -8  13  14       12.96       40.79     76.74 o 
  -7  13  14      507.88      398.80     83.86 o 
  -6  13  14      171.21      197.42     80.51 o 
  -5  13  14      590.49      602.27    107.64 o 
  -4  13  14      882.14      916.58    126.62 o 
  -3  13  14     1001.25      855.57    104.57 o 
  -2  13  14     1030.49      981.59    144.76 o 
  -1  13  14     3448.48     3632.53    232.81 o 
   0  13  14       36.94       80.82     29.97 o 
   1  13  14     3510.26     3482.70    259.06 o 
   2  13  14      786.11      652.82     81.21 o 
   3  13  14      848.55      831.51     95.77 o 
   4  13  14      870.75      648.64    107.24 o 
   5  13  14      520.34      612.57    114.15 o 
   6  13  14      213.86      191.95    169.33 o 
   7  13  14      658.91      690.42    163.43 o 
   8  13  14       18.44       14.01     76.51 o 
   9  13  14      445.39      261.42    188.15 o 
  10  13  14       20.08      224.24     85.61 o 
  -8  14  14      232.53      158.25     66.16 o 
  -7  14  14      515.68      414.11     98.73 o 
  -6  14  14      284.72      177.37     57.43 o 
  -5  14  14     1552.41     1563.22    203.92 o 
  -4  14  14      226.53      279.52     72.89 o 
  -3  14  14      297.20      137.46     71.52 o 
  -2  14  14      283.67      248.06     64.27 o 
  -1  14  14      555.95      598.50    114.06 o 
   0  14  14       27.69      114.56     84.99 o 
   1  14  14      639.42      634.33     96.22 o 
   2  14  14      293.83      255.17     73.08 o 
   3  14  14      285.67      316.20     86.59 o 
   4  14  14      210.35       92.98     91.13 o 
   5  14  14     1382.04     1499.68    219.04 o 
   6  14  14      230.01      343.65    129.31 o 
   7  14  14      504.66      390.56    109.13 o 
   8  14  14      230.56      275.08    114.50 o 
  -6  15  14      323.50      309.56     60.58 o 
  -5  15  14      333.67      259.48     59.54 o 
  -4  15  14      658.65      537.17     96.07 o 
  -3  15  14       52.30       48.55     46.87 o 
  -2  15  14     1073.94      801.10    129.14 o 
  -1  15  14      506.11      550.97     89.96 o 
   0  15  14     3197.21     2980.24    261.79 o 
   1  15  14      544.92      466.26     89.36 o 
   2  15  14     1158.24     1016.63    170.43 o 
   3  15  14       95.93      160.20    106.01 o 
   4  15  14      828.28      553.01    303.01 o 
   5  15  14      359.74      261.63    113.88 o 
   6  15  14      338.30      282.46    131.64 o 
  -4  16  14      444.39      368.84     88.22 o 
  -3  16  14      262.18      261.97     78.02 o 
  -2  16  14      201.25      146.83     63.38 o 
  -1  16  14       71.62       98.45     85.09 o 
   0  16  14       62.49       77.38     63.59 o 
   1  16  14       35.46       76.25     71.09 o 
   2  16  14      165.42       91.37    125.05 o 
   3  16  14      189.45      229.87     98.49 o 
   4  16  14      450.28      330.74    152.50 o 
   0   1  15     7561.19     8028.24    239.56 o 
   1   1  15     1984.22     1653.71    413.92 o 
  -1   2  15    23521.33    22355.99    264.97 o 
   0   2  15    28429.74    27487.27    223.32 o 
   1   2  15    23492.14    23318.61    265.57 o 
   2   2  15    90003.41    88810.67    772.00 o 
  -2   3  15     5312.47     5461.95    150.77 o 
  -1   3  15     1112.67     1069.86    103.57 o 
   0   3  15     9037.35     8834.76    185.45 o 
   1   3  15      573.30      641.03     73.43 o 
   2   3  15     5617.77     5505.11    256.32 o 
   3   3  15    24222.90    26897.87    209.73 o 
  -3   4  15    23840.38    23624.23    363.87 o 
  -2   4  15     5626.04     5720.07    157.08 o 
  -1   4  15    33765.41    34405.53    269.28 o 
   0   4  15    10585.29    11124.13    204.87 o 
   1   4  15    33112.02    33549.28    304.78 o 
   2   4  15     5924.75     5874.13    130.18 o 
   3   4  15    25589.67    25720.87    495.73 o 
   4   4  15     4142.76     4443.80    346.57 o 
  -4   5  15     2147.52     2129.30    211.68 o 
  -3   5  15    36514.56    37509.43    607.99 o 
  -2   5  15     2168.47     1770.18    140.74 o 
  -1   5  15     1914.96     1915.58    116.40 o 
   0   5  15       30.49       91.76     44.43 o 
   1   5  15     1582.51     1556.34    101.00 o 
   2   5  15     2037.29     1431.98    146.94 o 
   3   5  15    36120.89    36075.14    615.89 o 
   4   5  15     2229.16     2291.19    240.76 o 
   5   5  15     5032.81     5451.85    330.78 o 
  -5   6  15     4764.36     5029.01    422.78 o 
  -4   6  15      216.71      256.66     75.08 o 
  -3   6  15    32034.57    33033.28    644.12 o 
  -2   6  15       31.54       82.57     45.34 o 
  -1   6  15    15059.91    14621.71    254.18 o 
   0   6  15      245.97      215.64     54.51 o 
   1   6  15    15686.99    15166.35    347.33 o 
   2   6  15       69.05       99.41     59.35 o 
   3   6  15    32414.13    33402.25    563.25 o 
   4   6  15      208.12      267.92     99.93 o 
   5   6  15     4653.69     4598.00    439.70 o 
   6   6  15     1059.82      917.54    153.22 o 
  -6   7  15     5535.79     5851.90    635.69 o 
  -5   7  15    10380.05    11123.24    389.48 o 
  -4   7  15      378.46      486.81     86.57 o 
  -3   7  15    14752.02    15951.62    329.82 o 
  -2   7  15     1446.93     1401.42    115.02 o 
  -1   7  15     2535.68     2737.13    151.34 o 
   0   7  15     4018.92     4210.70    223.76 o 
   1   7  15     2887.45     2980.75    220.82 o 
   2   7  15     1646.10     1414.37     68.72 o 
   3   7  15    14767.09    15625.36    246.35 o 
   4   7  15      546.15      634.59    104.86 o 
   5   7  15    10548.32    10706.28    343.60 o 
   6   7  15     5619.29     5910.07    325.84 o 
   7   7  15    17472.36    18250.20    599.95 o 
  -7   8  15     4333.88     4698.38    505.70 o 
  -6   8  15     1677.62     1769.32    302.02 o 
  -5   8  15     1912.41     2052.51    181.98 o 
  -4   8  15      481.69      544.38     79.17 o 
  -3   8  15     8920.76     9185.50    280.26 o 
  -2   8  15     7359.93     7097.81    213.41 o 
  -1   8  15    31306.01    33469.41    619.82 o 
   0   8  15     6949.62     7064.06    191.91 o 
   1   8  15    31249.85    33135.31    602.08 o 
   2   8  15     7455.85     7209.10    134.66 o 
   3   8  15     8714.79     8948.10    288.30 o 
   4   8  15      615.10      567.07     67.34 o 
   5   8  15     2013.49     1895.44    240.33 o 
   6   8  15     1962.46     1889.35    198.51 o 
   7   8  15     4744.02     4705.55    305.31 o 
   8   8  15      296.05      293.82     99.02 o 
  -8   9  15     2200.22     2483.89    397.44 o 
  -7   9  15     5144.43     5729.94    594.00 o 
  -6   9  15     4297.14     4432.02    259.97 o 
  -5   9  15     9300.00    10983.45    598.82 o 
  -4   9  15     5373.16     5946.75    477.22 o 
  -3   9  15     5045.49     5516.49    425.75 o 
  -2   9  15     1784.68     1897.11    170.22 o 
  -1   9  15     3039.09     3122.04    147.84 o 
   0   9  15      119.32       93.00     29.87 o 
   1   9  15     3130.80     3327.32    144.35 o 
   2   9  15     1481.19     1531.29    127.50 o 
   3   9  15     5102.52     5101.99    215.31 o 
   4   9  15     5416.06     5796.36    232.38 o 
   5   9  15     9576.44     9953.35    335.60 o 
   6   9  15     4559.37     4440.29    409.72 o 
   7   9  15     5302.65     6115.32    540.23 o 
   8   9  15     2125.83     2580.28    358.47 o 
   9   9  15     1578.34     1442.49    270.60 o 
  -9  10  15      655.53      908.43    207.36 o 
  -8  10  15     2640.20     2777.77    466.95 o 
  -7  10  15      387.65      325.36    120.81 o 
  -6  10  15      462.33      463.41    127.53 o 
  -5  10  15      130.16      287.14     90.71 o 
  -4  10  15     2799.29     3162.59    259.10 o 
  -3  10  15       45.56      104.46     57.63 o 
  -2  10  15     5518.76     5733.70    243.51 o 
  -1  10  15     7200.01     8113.68    196.74 o 
   0  10  15     2242.75     1834.35    172.17 o 
   1  10  15     7186.55     7906.70    213.35 o 
   2  10  15     5735.96     6028.67    218.95 o 
   3  10  15      100.63       83.33     26.28 o 
   4  10  15     2821.16     2992.43    146.56 o 
   5  10  15      219.62      184.57     35.86 o 
   6  10  15      406.85      383.28     92.18 o 
   7  10  15      392.15      413.17    111.53 o 
   8  10  15     2609.86     2744.99    541.36 o 
   9  10  15      565.57      342.39    119.56 o 
  10  10  15      909.89     1121.28    190.62 o 
 -10  11  15      812.14      634.92    144.09 o 
  -9  11  15        8.85      190.94     87.69 o 
  -8  11  15     1668.26     1799.19    314.35 o 
  -7  11  15      276.69      256.07     85.35 o 
  -6  11  15      272.56      250.89     78.30 o 
  -5  11  15     1936.33     1990.97    232.92 o 
  -4  11  15     4225.80     4653.52    338.78 o 
  -3  11  15     1811.67     1596.22    143.83 o 
  -2  11  15     2575.45     2722.35    190.54 o 
  -1  11  15     2800.58     2748.60    155.05 o 
   0  11  15     2009.80     1984.89    159.89 o 
   1  11  15     2246.84     1960.89    146.23 o 
   2  11  15     2214.66     2376.76    214.31 o 
   3  11  15     1296.74     1175.21    121.49 o 
   4  11  15     3812.58     3895.15    215.52 o 
   5  11  15     1990.53     2009.92    139.00 o 
   6  11  15      335.96      231.74     77.95 o 
   7  11  15      319.25      329.59    136.98 o 
   8  11  15     1933.04     1993.94    341.94 o 
   9  11  15       33.38      110.62     86.05 o 
  10  11  15      744.63      695.86    211.34 o 
  11  11  15       90.44      258.60     82.75 o 
 -11  12  15      246.01      243.60    122.79 o 
 -10  12  15      112.60      181.05     86.69 o 
  -9  12  15      118.65      135.00     79.22 o 
  -8  12  15      349.55      430.29    215.87 o 
  -7  12  15      660.09      601.54    118.25 o 
  -6  12  15      832.11      715.56    108.77 o 
  -5  12  15      250.44      282.93     70.16 o 
  -4  12  15     3514.62     3971.97    347.67 o 
  -3  12  15      172.00      140.01     54.44 o 
  -2  12  15     3410.66     3725.04    199.99 o 
  -1  12  15      489.96      425.11     52.13 o 
   0  12  15     1450.36     1339.44    122.18 o 
   1  12  15      432.00      357.58     95.20 o 
   2  12  15     3289.70     3488.40    211.55 o 
   3  12  15      218.28      203.89     43.84 o 
   4  12  15     3384.76     3705.36    214.11 o 
   5  12  15      292.48      358.67     96.91 o 
   6  12  15      802.14      836.22    201.20 o 
   7  12  15      537.71      552.28    150.37 o 
   8  12  15      329.18      492.69    115.62 o 
   9  12  15       79.96       66.19     68.43 o 
  10  12  15      111.28      205.94     95.64 o 
  11  12  15      267.24      239.64    160.42 o 
  -9  13  15       29.68      180.35     73.72 o 
  -8  13  15     1735.00     1761.59    268.96 o 
  -7  13  15      150.82      182.12     57.10 o 
  -6  13  15     2580.90     2999.64    324.80 o 
  -5  13  15      732.32      590.49     83.36 o 
  -4  13  15     2655.17     2809.38    240.82 o 
  -3  13  15      427.35      453.07     78.90 o 
  -2  13  15     2387.71     2514.28    306.62 o 
  -1  13  15      535.35      382.33     64.75 o 
   0  13  15      494.80      606.82    124.06 o 
   1  13  15      480.28      425.96     64.91 o 
   2  13  15     2578.91     2612.77    190.97 o 
   3  13  15      425.59      299.10     66.54 o 
   4  13  15     2742.96     2587.35    336.16 o 
   5  13  15      821.47      629.26    137.51 o 
   6  13  15     2801.52     2905.91    526.73 o 
   7  13  15      159.33      248.01    123.08 o 
   8  13  15     1794.28     1700.60    327.41 o 
   9  13  15       32.46      111.55    118.83 o 
  -8  14  15      152.70      138.90     52.28 o 
  -7  14  15      138.26      165.28     86.15 o 
  -6  14  15      182.06      200.45     77.18 o 
  -5  14  15       71.53       47.56     53.84 o 
  -4  14  15      550.68      527.41     94.83 o 
  -3  14  15      169.81      174.23     50.68 o 
  -2  14  15     2659.48     2898.50    287.33 o 
  -1  14  15     1641.76     1519.07    193.73 o 
   0  14  15     1974.83     2137.06    221.38 o 
   1  14  15     1537.37     1453.52    178.10 o 
   2  14  15     2654.90     2545.24    275.39 o 
   3  14  15      153.06      138.59     64.49 o 
   4  14  15      516.56      503.04    182.20 o 
   5  14  15       93.34      242.94    110.28 o 
   6  14  15      221.98      287.23    117.96 o 
   7  14  15      132.83      119.96     71.38 o 
   8  14  15      168.31      216.59    106.50 o 
  -6  15  15      773.23      651.69    111.14 o 
  -5  15  15      508.96      418.74     71.18 o 
  -4  15  15      477.88      435.10     85.79 o 
  -3  15  15      392.62      416.92     61.26 o 
  -2  15  15      664.15      445.24     97.61 o 
  -1  15  15      258.66      227.38     62.32 o 
   0  15  15      355.10      134.67     52.98 o 
   1  15  15      248.39      250.96     76.85 o 
   2  15  15      675.12      550.72    143.19 o 
   3  15  15      405.06      210.29     93.80 o 
   4  15  15      483.43      411.86    129.08 o 
   5  15  15      449.59      583.06    135.14 o 
   6  15  15      838.03      751.05    161.85 o 
  -3  16  15      240.80      226.46     93.33 o 
  -2  16  15      337.26      239.91     67.95 o 
  -1  16  15      262.31      178.37     66.26 o 
   0  16  15      567.85      455.52    147.04 o 
   1  16  15      327.51      271.55    104.97 o 
   2  16  15      390.84      350.09    108.93 o 
   3  16  15      238.80      427.78    156.46 o 
   0   0  16   201039.28   219433.88 622753.88 o 
   0   1  16     3635.15     3372.63    233.04 o 
   1   1  16      498.52      625.71     81.15 o 
  -1   2  16     1918.57     1832.06    182.77 o 
   0   2  16     8960.61     7602.55    290.19 o 
   1   2  16     1463.16     1430.47    203.94 o 
   2   2  16    10920.00    11802.18    375.40 o 
  -2   3  16      220.81      199.94     48.33 o 
  -1   3  16     8023.13     7744.54    156.72 o 
   0   3  16    13732.81    14250.68    258.32 o 
   1   3  16     8218.53     7807.85    156.08 o 
   2   3  16      457.57      354.23    130.71 o 
   3   3  16      114.79      113.34     34.10 o 
  -3   4  16     4828.64     5067.50    178.08 o 
  -2   4  16     3444.46     3033.08    113.81 o 
  -1   4  16     8488.29     8799.81    272.54 o 
   0   4  16      290.05      299.55     39.05 o 
   1   4  16     8803.22     9219.68    233.92 o 
   2   4  16     4433.74     4172.75    125.90 o 
   3   4  16     5679.68     5924.20    257.86 o 
   4   4  16     1126.21     1214.55    151.94 o 
  -4   5  16    17996.69    18830.78    356.61 o 
  -3   5  16     4766.77     5226.96    259.10 o 
  -2   5  16     4593.24     4326.11    129.27 o 
  -1   5  16     5584.77     6004.17    184.86 o 
   0   5  16        9.03       93.20     31.28 o 
   1   5  16     5471.20     5785.58    241.48 o 
   2   5  16     4627.21     3769.90    272.60 o 
   3   5  16     4658.70     5122.49    344.09 o 
   4   5  16    17270.47    18239.40    427.47 o 
   5   5  16    23084.29    24085.01    414.40 o 
  -5   6  16     1968.32     2168.26    200.05 o 
  -4   6  16     4399.44     5120.80    290.74 o 
  -3   6  16     8064.14     8594.54    247.92 o 
  -2   6  16     3609.71     3286.70    148.08 o 
  -1   6  16    13597.11    13561.94    243.90 o 
   0   6  16     3315.04     3294.40    154.73 o 
   1   6  16    13552.11    13694.41    254.03 o 
   2   6  16     3351.84     2772.95    114.59 o 
   3   6  16     7911.14     8464.58    347.03 o 
   4   6  16     5333.96     6216.87    364.47 o 
   5   6  16     2330.97     2477.03    213.96 o 
   6   6  16      157.26      211.41     75.79 o 
  -6   7  16     3233.75     3076.96    358.47 o 
  -5   7  16     9490.32    10209.33    472.42 o 
  -4   7  16     9688.17    10060.04    263.85 o 
  -3   7  16     4704.37     4876.80    199.30 o 
  -2   7  16     1931.46     1992.26    150.07 o 
  -1   7  16     1891.10     1950.22    130.79 o 
   0   7  16     1943.37     2038.49    113.33 o 
   1   7  16     2707.56     2548.62    164.97 o 
   2   7  16     2382.40     2565.37    144.64 o 
   3   7  16     5721.02     6117.66    193.41 o 
   4   7  16    10386.60    10373.23    426.63 o 
   5   7  16     9739.76    10360.75    473.54 o 
   6   7  16     2849.22     2861.55    352.51 o 
   7   7  16    11038.17    11901.29    470.10 o 
  -7   8  16      939.07      810.64    245.58 o 
  -6   8  16     3779.09     4107.10    399.33 o 
  -5   8  16      248.57      304.11    114.63 o 
  -4   8  16     4201.59     4437.16    323.38 o 
  -3   8  16     1312.85     1358.82    126.91 o 
  -2   8  16      710.84      603.02     62.80 o 
  -1   8  16     7793.98     8000.18    369.93 o 
   0   8  16     1211.13     1160.87     99.67 o 
   1   8  16     7855.17     8134.81    257.00 o 
   2   8  16      515.18      396.74     59.69 o 
   3   8  16     1189.29     1256.13    133.73 o 
   4   8  16     4055.60     4080.06    182.63 o 
   5   8  16       65.21      123.02     61.21 o 
   6   8  16     3138.55     3086.88    280.16 o 
   7   8  16     1057.98      940.21    154.79 o 
   8   8  16      510.23      502.50    131.14 o 
  -8   9  16     1761.20     1985.03    318.91 o 
  -7   9  16     1121.41     1194.64    207.79 o 
  -6   9  16     2539.02     2415.23    402.03 o 
  -5   9  16     1406.17     1694.07    191.07 o 
  -4   9  16      271.06      285.61     76.38 o 
  -3   9  16     3053.85     3009.43    328.35 o 
  -2   9  16     2576.74     2512.21    202.20 o 
  -1   9  16      566.37      479.79     74.32 o 
   0   9  16    12783.29    13263.78    360.20 o 
   1   9  16      804.27      732.99     86.71 o 
   2   9  16     2186.53     1960.73     78.83 o 
   3   9  16     2817.27     2745.94    189.55 o 
   4   9  16      300.66      295.80     58.49 o 
   5   9  16     1135.75     1133.23    121.74 o 
   6   9  16     2185.28     1968.00    288.44 o 
   7   9  16     1119.82     1284.89    255.99 o 
   8   9  16     1671.28     1758.79    257.27 o 
   9   9  16      690.52      805.02    307.97 o 
  -9  10  16     2418.55     2351.50    349.64 o 
  -8  10  16      381.17      451.26    125.76 o 
  -7  10  16      762.24      630.99    157.01 o 
  -6  10  16     3521.95     4103.62    405.92 o 
  -5  10  16     1117.04     1112.01    187.58 o 
  -4  10  16     3765.98     3835.19    352.33 o 
  -3  10  16     3496.35     3943.38    279.80 o 
  -2  10  16      832.27      665.27     83.41 o 
  -1  10  16     1229.40     1143.31    131.36 o 
   0  10  16     6329.55     6860.05    191.75 o 
   1  10  16     1787.46     1728.27    165.98 o 
   2  10  16      760.26      684.52     80.05 o 
   3  10  16     3857.58     3712.54    306.07 o 
   4  10  16     3585.33     3622.86    259.39 o 
   5  10  16     1064.55      925.34     76.44 o 
   6  10  16     3247.28     3678.81    482.65 o 
   7  10  16      676.59      612.92    190.13 o 
   8  10  16      340.12      585.30    149.35 o 
   9  10  16     2186.09     2581.14    450.56 o 
  10  10  16      884.90      764.66    142.82 o 
 -10  11  16     1749.70     1639.90    347.29 o 
  -9  11  16       10.55       66.22     72.30 o 
  -8  11  16     1402.79     1475.87    310.64 o 
  -7  11  16      249.92      200.40    107.72 o 
  -6  11  16     1590.24     1878.54    260.45 o 
  -5  11  16     2246.30     2290.32    266.86 o 
  -4  11  16     3683.21     4015.02    293.18 o 
  -3  11  16     2054.78     2313.00    222.48 o 
  -2  11  16     3366.28     3520.80    199.67 o 
  -1  11  16      622.12      589.16     75.19 o 
   0  11  16     5198.65     5324.44    162.53 o 
   1  11  16      625.02      536.22     80.21 o 
   2  11  16     3535.91     3446.77    231.98 o 
   3  11  16     2196.63     2225.87    204.56 o 
   4  11  16     3902.86     3792.32    193.90 o 
   5  11  16     2057.25     1881.47    174.43 o 
   6  11  16     1600.84     1875.71    393.40 o 
   7  11  16      187.14      286.17    108.53 o 
   8  11  16     1373.52     1216.70    214.10 o 
   9  11  16        9.24      129.10    119.82 o 
  10  11  16     1835.38     1619.29    263.57 o 
  11  11  16        9.19      134.73     69.31 o 
 -10  12  16      242.20      265.19     97.65 o 
  -9  12  16     1133.85     1078.58    188.37 o 
  -8  12  16      518.78      428.23    122.56 o 
  -7  12  16      210.41      175.87     54.18 o 
  -6  12  16      895.79     1069.30    115.84 o 
  -5  12  16      172.18      186.61     74.61 o 
  -4  12  16     2103.82     2223.83    260.43 o 
  -3  12  16      733.18      809.66    121.17 o 
  -2  12  16     1894.42     2164.60    241.58 o 
  -1  12  16       46.71       62.32     26.09 o 
   0  12  16     1024.31      987.47    105.99 o 
   1  12  16       77.81      117.70     40.47 o 
   2  12  16     1676.35     1661.34    161.22 o 
   3  12  16      746.31      694.69    114.39 o 
   4  12  16     2137.48     2110.14    226.75 o 
   5  12  16      169.13      324.94    112.63 o 
   6  12  16      990.80      932.93    168.54 o 
   7  12  16      240.11      399.49    135.66 o 
   8  12  16      718.05      450.72    127.86 o 
   9  12  16     1152.84     1065.73    226.93 o 
  10  12  16      298.74      352.68     75.62 o 
  -9  13  16      218.56      119.77     53.28 o 
  -8  13  16      175.01      187.32     66.01 o 
  -7  13  16      387.36      237.36     83.32 o 
  -6  13  16      532.58      397.05     75.21 o 
  -5  13  16       55.63       58.95     51.58 o 
  -4  13  16     1866.56     1788.72    190.19 o 
  -3  13  16        7.82       51.24     62.38 o 
  -2  13  16     1357.79     1529.52    172.87 o 
  -1  13  16      241.06      193.26     66.14 o 
   0  13  16       24.58      115.91     42.40 o 
   1  13  16      198.63      157.37     55.96 o 
   2  13  16     1680.30     1870.27    235.93 o 
   3  13  16       39.56      108.93     57.36 o 
   4  13  16     2088.79     2009.93    305.87 o 
   5  13  16       71.96       59.89    102.10 o 
   6  13  16      514.38      670.18    175.99 o 
   7  13  16      253.76      226.70    153.49 o 
   8  13  16      153.44      249.74     95.86 o 
   9  13  16      193.13      120.46     84.68 o 
  -7  14  16      326.00      420.17     85.96 o 
  -6  14  16      221.58      291.64     70.05 o 
  -5  14  16     1275.65     1056.29    150.34 o 
  -4  14  16      351.81      299.25     67.82 o 
  -3  14  16      229.47      185.73     55.74 o 
  -2  14  16      922.06      732.16    134.20 o 
  -1  14  16      361.26      375.13     65.43 o 
   0  14  16      348.31      195.53     57.46 o 
   1  14  16      286.56      275.03     75.31 o 
   2  14  16      857.52      819.11    170.01 o 
   3  14  16      239.07      522.85    158.44 o 
   4  14  16      237.89      226.08    126.75 o 
   5  14  16     1229.90     1317.40    234.52 o 
   6  14  16      267.17      214.18    102.12 o 
   7  14  16      250.10      252.42    100.47 o 
  -5  15  16       69.76       86.04     48.58 o 
  -4  15  16      389.73      312.53     79.47 o 
  -3  15  16      180.33      190.97     44.21 o 
  -2  15  16      445.28      461.67     89.04 o 
  -1  15  16     2002.89     2209.90    289.98 o 
   0  15  16      278.08      176.44     93.40 o 
   1  15  16     1898.62     1649.22    410.78 o 
   2  15  16      442.28      375.37    138.63 o 
   3  15  16      159.93      144.16     91.10 o 
   4  15  16      337.28      298.56    172.30 o 
   5  15  16       62.10      144.42     66.88 o 
  -1  16  16      125.09      249.06    100.25 o 
   0  16  16       35.48       53.34     59.95 o 
   1  16  16      110.96      100.50     64.71 o 
   0   1  17     1493.92     1939.51    171.82 o 
   1   1  17     1665.90     1481.52    138.68 o 
  -1   2  17      422.99      401.41     66.16 o 
   0   2  17       25.78      156.31     43.74 o 
   1   2  17      486.44      489.97     81.64 o 
   2   2  17      111.27       -7.39     58.47 o 
  -2   3  17     1193.87     1290.14     89.44 o 
  -1   3  17      128.98      181.02     37.50 o 
   0   3  17     1447.95     1666.28    112.72 o 
   1   3  17       47.20       73.75     27.70 o 
   2   3  17     1052.38     1146.20     85.00 o 
   3   3  17     7797.66     7789.66    202.06 o 
  -3   4  17     1336.16     1524.03     79.26 o 
  -2   4  17     1201.44     1282.85    113.04 o 
  -1   4  17     1696.73     2083.62    128.22 o 
   0   4  17      114.42      129.45     29.81 o 
   1   4  17     1618.94     1930.32     98.48 o 
   2   4  17     1322.02     1316.77     94.24 o 
   3   4  17     1444.16     1621.65    156.81 o 
   4   4  17       37.91      149.08     52.38 o 
  -4   5  17     4055.06     4108.82    279.00 o 
  -3   5  17     4398.13     4761.94    156.74 o 
  -2   5  17     1054.59     1008.89    101.77 o 
  -1   5  17      118.21      145.36     35.28 o 
   0   5  17     1365.39     1537.51    107.68 o 
   1   5  17      161.98      129.57     42.09 o 
   2   5  17     1062.59      701.38    111.66 o 
   3   5  17     4757.93     4897.93    468.00 o 
   4   5  17     3317.78     3412.50    348.92 o 
   5   5  17     6783.98     6327.58    340.17 o 
  -5   6  17      317.59      311.59     69.96 o 
  -4   6  17     1786.12     1784.80    167.51 o 
  -3   6  17     5023.09     5286.71    308.73 o 
  -2   6  17     3095.12     3224.48    174.57 o 
  -1   6  17     2939.60     3224.48    182.07 o 
   0   6  17      138.48      132.13     38.68 o 
   1   6  17     2846.02     3142.38    154.30 o 
   2   6  17     2807.67     2712.64     99.51 o 
   3   6  17     4683.50     4601.53    399.78 o 
   4   6  17     1306.38     1498.97    190.55 o 
   5   6  17      353.89      370.68     65.70 o 
   6   6  17       18.95       55.00     53.43 o 
  -6   7  17      263.45      203.11     79.28 o 
  -5   7  17     1339.49     1656.10    315.66 o 
  -4   7  17     4272.27     4015.27    285.27 o 
  -3   7  17      170.24      159.69     48.49 o 
  -2   7  17     3948.64     4004.49    144.52 o 
  -1   7  17      914.42      995.33     91.53 o 
   0   7  17       57.33       55.49     28.79 o 
   1   7  17      841.64      866.20    117.85 o 
   2   7  17     3657.19     3683.47    163.76 o 
   3   7  17      170.53      161.07     37.95 o 
   4   7  17     3819.31     3701.57    345.67 o 
   5   7  17     1459.67     1765.99    182.47 o 
   6   7  17      252.40      162.90     70.89 o 
   7   7  17     1114.96      954.63    179.61 o 
  -7   8  17     1928.89     1977.41    384.40 o 
  -6   8  17      590.80      638.46    146.63 o 
  -5   8  17     1260.67     1410.23    228.81 o 
  -4   8  17     1570.07     1638.93    187.27 o 
  -3   8  17     2486.11     2389.01    237.14 o 
  -2   8  17     2492.16     2616.35    193.50 o 
  -1   8  17     5349.71     6038.90    124.46 o 
   0   8  17      115.63      134.98     37.32 o 
   1   8  17     4819.35     5400.96    373.41 o 
   2   8  17     2528.74     2754.22    159.25 o 
   3   8  17     2142.30     2052.86    127.01 o 
   4   8  17     1553.01     1578.21    215.14 o 
   5   8  17     1619.13     1575.25    215.20 o 
   6   8  17      635.23      734.42    130.67 o 
   7   8  17     1812.99     1861.71    304.85 o 
   8   8  17     1938.33     2191.43    401.32 o 
  -8   9  17      341.56      202.96     94.33 o 
  -7   9  17     2071.22     2232.51    453.53 o 
  -6   9  17      308.50      149.37     79.49 o 
  -5   9  17       71.42      127.24     59.29 o 
  -4   9  17     1407.86     1782.37    231.59 o 
  -3   9  17     1803.53     1865.97    232.94 o 
  -2   9  17     2951.45     3323.12    202.63 o 
  -1   9  17      783.95      685.44     96.19 o 
   0   9  17     4439.94     4368.96    134.33 o 
   1   9  17      883.69      815.12    121.39 o 
   2   9  17     2844.74     2908.84    126.25 o 
   3   9  17     1924.46     1717.56    140.88 o 
   4   9  17     1421.83     1374.23     78.97 o 
   5   9  17       66.05       95.79     55.85 o 
   6   9  17      274.29      162.65     48.59 o 
   7   9  17     2161.83     1948.84    282.22 o 
   8   9  17      474.85      665.13    182.65 o 
   9   9  17      898.81      857.93    181.19 o 
  -9  10  17     1086.47     1186.85    209.51 o 
  -8  10  17     1565.97     1519.79    246.63 o 
  -7  10  17      276.99      410.75    113.82 o 
  -6  10  17     1447.89     1561.16    251.41 o 
  -5  10  17      887.95     1002.26    162.25 o 
  -4  10  17      661.53      727.56    105.09 o 
  -3  10  17     2430.08     2607.91    310.39 o 
  -2  10  17     1738.96     1655.45    170.68 o 
  -1  10  17      589.03      580.70     85.66 o 
   0  10  17     2183.73     2190.80    143.18 o 
   1  10  17      557.53      587.87     70.02 o 
   2  10  17     1786.68     1829.45     82.44 o 
   3  10  17     2105.66     2087.46    175.65 o 
   4  10  17      788.36      728.51     88.92 o 
   5  10  17     1110.84     1134.31    244.48 o 
   6  10  17     1537.57     1425.09    226.49 o 
   7  10  17      366.64      546.47    166.36 o 
   8  10  17     1606.96     1673.98    269.35 o 
   9  10  17      950.63     1173.87    224.41 o 
  10  10  17      702.51      784.64    245.58 o 
 -10  11  17       56.39       46.92     81.20 o 
  -9  11  17      249.06      235.37     97.06 o 
  -8  11  17      586.19      466.34    102.10 o 
  -7  11  17      713.01      826.78    284.20 o 
  -6  11  17      911.41      786.31    114.77 o 
  -5  11  17     2336.89     2330.30    265.30 o 
  -4  11  17      443.37      405.96     82.93 o 
  -3  11  17      846.06      921.74    159.39 o 
  -2  11  17      492.02      394.71     55.82 o 
  -1  11  17       59.61       80.46     28.57 o 
   0  11  17      471.84      438.70     68.32 o 
   1  11  17       34.46       52.33     22.17 o 
   2  11  17      533.48      501.04     66.13 o 
   3  11  17      895.03     1045.81    167.36 o 
   4  11  17      646.48      634.89     92.99 o 
   5  11  17     2174.89     1993.64    347.00 o 
   6  11  17      971.62     1047.28    271.33 o 
   7  11  17      642.77      542.59    113.47 o 
   8  11  17      558.59      776.72    148.40 o 
   9  11  17      176.03      203.69     87.14 o 
  10  11  17       70.64      125.55     78.23 o 
  11  11  17      151.64      112.84    112.89 o 
 -10  12  17      314.87      188.27    153.49 o 
  -9  12  17      916.75      980.66    206.27 o 
  -8  12  17      237.38      201.96    233.70 o 
  -7  12  17      524.79      527.37    111.20 o 
  -6  12  17      380.08      412.37     81.04 o 
  -5  12  17       38.17      121.32     78.33 o 
  -4  12  17      973.11      981.95    142.93 o 
  -3  12  17     1945.75     2192.29    263.95 o 
  -2  12  17     2221.23     2347.80    292.15 o 
  -1  12  17      856.16      759.67    101.88 o 
   0  12  17     2498.06     2376.82    235.69 o 
   1  12  17      799.08      855.56    105.40 o 
   2  12  17     1981.68     1808.82    153.59 o 
   3  12  17     2031.61     2210.65    236.47 o 
   4  12  17      867.71      859.51    124.63 o 
   5  12  17       89.45       65.36     77.66 o 
   6  12  17      394.15      413.54    127.90 o 
   7  12  17      487.75      595.79    110.40 o 
   8  12  17      282.18      302.32    128.73 o 
   9  12  17      783.19      763.51    172.13 o 
  10  12  17      401.22      399.92    142.56 o 
  -8  13  17     2155.39     1934.16    290.36 o 
  -7  13  17       10.92       99.30     48.13 o 
  -6  13  17     1181.17     1146.09    135.71 o 
  -5  13  17      438.20      280.15     56.07 o 
  -4  13  17     1386.35     1308.45    167.18 o 
  -3  13  17     2443.51     2344.53    242.70 o 
  -2  13  17      276.43      271.02    101.19 o 
  -1  13  17      448.04      460.95     79.38 o 
   0  13  17      189.09      185.07     45.13 o 
   1  13  17      419.99      321.25     84.33 o 
   2  13  17      322.53      200.82     70.25 o 
   3  13  17     2147.17     2745.98    343.80 o 
   4  13  17     1498.97     1377.36    191.31 o 
   5  13  17      366.83      293.99    118.83 o 
   6  13  17     1166.47     1351.87    359.00 o 
   7  13  17        2.12      105.86     83.99 o 
   8  13  17     2196.73     2039.78    401.61 o 
  -7  14  17      701.20      649.86    116.07 o 
  -6  14  17       71.73      138.46     48.01 o 
  -5  14  17      958.06      770.25    122.92 o 
  -4  14  17      416.41      336.42     71.10 o 
  -3  14  17      195.04      184.87     47.67 o 
  -2  14  17     1244.51     1135.48    180.23 o 
  -1  14  17      649.88      726.30    103.41 o 
   0  14  17       23.55      228.32     61.17 o 
   1  14  17      747.03      687.40    104.38 o 
   2  14  17     1078.51     1008.71    290.84 o 
   3  14  17      225.53      414.33    134.09 o 
   4  14  17      454.53      299.05    116.23 o 
   5  14  17     1014.41      915.99    155.87 o 
   6  14  17       92.61      340.09    116.85 o 
   7  14  17      689.94      466.29    130.62 o 
  -4  15  17      370.62      303.09     69.22 o 
  -3  15  17      785.01      849.47    103.57 o 
  -2  15  17      221.25      167.90     56.56 o 
  -1  15  17      839.98      722.93    176.15 o 
   0  15  17       14.73      120.47     52.99 o 
   1  15  17      864.19      763.74    252.63 o 
   2  15  17      227.46      294.57    197.06 o 
   3  15  17      773.57      706.78    123.93 o 
   4  15  17      467.15      303.34     99.02 o 
   0   1  18      172.93      174.56     38.78 o 
   1   1  18     4923.01     5099.02    323.82 o 
  -1   2  18     7175.17     7641.22    226.60 o 
   0   2  18     1659.05     1861.12    173.63 o 
   1   2  18     7203.41     7684.19    241.62 o 
   2   2  18       99.06      162.62     44.99 o 
  -2   3  18       67.21       78.92     45.32 o 
  -1   3  18     2150.39     2140.32    100.91 o 
   0   3  18     1057.86     1007.82     88.67 o 
   1   3  18     2607.20     2473.59     77.61 o 
   2   3  18       87.95       57.07     51.08 o 
   3   3  18     2721.80     2509.19    246.41 o 
  -3   4  18      697.90      586.74     62.99 o 
  -2   4  18     1136.93     1178.51     98.25 o 
  -1   4  18     1109.43     1159.80     98.10 o 
   0   4  18       27.83       68.24     27.45 o 
   1   4  18     1293.89     1332.19     91.24 o 
   2   4  18     1167.97     1076.62     84.85 o 
   3   4  18      766.40      915.17    170.32 o 
   4   4  18     2182.17     2252.57    206.87 o 
  -4   5  18      796.52     1017.77    133.14 o 
  -3   5  18     3892.84     4053.58    208.24 o 
  -2   5  18     3706.38     3815.41    165.15 o 
  -1   5  18     1553.00     1870.30    136.16 o 
   0   5  18    10916.19    10945.32    181.91 o 
   1   5  18     1704.48     1953.92     80.98 o 
   2   5  18     4171.00     4334.79    161.92 o 
   3   5  18     4501.90     5020.79    450.91 o 
   4   5  18      826.65     1002.38    118.75 o 
   5   5  18       99.49       74.83     42.97 o 
  -5   6  18     1406.54     1565.58    223.37 o 
  -4   6  18     4591.90     4447.10    207.21 o 
  -3   6  18      318.13      313.94     71.09 o 
  -2   6  18     1262.65     1479.57    114.90 o 
  -1   6  18      720.84      626.57     73.47 o 
   0   6  18     2838.85     2651.89     87.13 o 
   1   6  18      936.43      774.59     74.51 o 
   2   6  18     1457.23     1645.68     99.61 o 
   3   6  18      205.18      195.59     61.96 o 
   4   6  18     3911.01     3814.11    335.47 o 
   5   6  18     1212.19     1399.70    198.72 o 
   6   6  18     6688.75     6810.57    429.37 o 
  -6   7  18     4779.06     5873.87    560.16 o 
  -5   7  18     2560.42     2377.33    308.63 o 
  -4   7  18     2464.78     2453.37    225.60 o 
  -3   7  18     4223.31     4479.45    277.90 o 
  -2   7  18      436.31      473.33     51.26 o 
  -1   7  18     3739.64     3671.18    141.80 o 
   0   7  18     3724.13     4208.71    169.82 o 
   1   7  18     3285.33     3417.98    120.17 o 
   2   7  18      480.70      545.99     76.41 o 
   3   7  18     3926.07     4225.44    155.97 o 
   4   7  18     2049.27     1746.67    259.52 o 
   5   7  18     2790.30     2848.53    324.97 o 
   6   7  18     4962.80     5442.99    431.18 o 
   7   7  18      152.28      155.84    219.83 o 
  -7   8  18      211.06      280.92    137.64 o 
  -6   8  18     1558.23     1401.45    307.75 o 
  -5   8  18      667.84      542.16    109.73 o 
  -4   8  18     1166.31     1415.18    213.83 o 
  -3   8  18      541.98      578.07    112.42 o 
  -2   8  18     4510.56     4412.61    121.22 o 
  -1   8  18     1251.68     1303.92    152.67 o 
   0   8  18    11655.20    12739.61    388.76 o 
   1   8  18     1168.41     1106.18    130.82 o 
   2   8  18     5259.96     5563.30    286.91 o 
   3   8  18      463.07      320.47     71.56 o 
   4   8  18      787.78      631.30    111.42 o 
   5   8  18      510.75      514.12    102.92 o 
   6   8  18     1341.30     1339.25    216.78 o 
   7   8  18      154.13      158.97     84.22 o 
   8   8  18      513.67      385.93    130.84 o 
  -8   9  18      347.44      250.56    104.92 o 
  -7   9  18      671.12      570.20    138.52 o 
  -6   9  18     1979.07     1907.77    375.07 o 
  -5   9  18     1265.34     1236.71    169.83 o 
  -4   9  18     1627.60     2027.61    259.79 o 
  -3   9  18      763.85      720.73    122.25 o 
  -2   9  18      670.72      796.43    101.57 o 
  -1   9  18      475.78      539.74     81.05 o 
   0   9  18      572.75      553.61     79.76 o 
   1   9  18      641.49      633.50    111.11 o 
   2   9  18      959.20     1168.91    167.21 o 
   3   9  18      520.98      585.87     97.05 o 
   4   9  18     1561.32     1609.44    284.59 o 
   5   9  18     1366.74     1279.01    157.81 o 
   6   9  18     2000.45     2298.61    288.98 o 
   7   9  18      817.21      865.49    224.79 o 
   8   9  18      517.49      359.67    104.95 o 
   9   9  18        0.26      106.36     78.35 o 
  -9  10  18       90.20       70.31     65.72 o 
  -8  10  18      750.31      663.68    197.06 o 
  -7  10  18     1309.09     1180.54    226.64 o 
  -6  10  18      942.35     1084.28    218.38 o 
  -5  10  18     1137.44     1264.31    246.87 o 
  -4  10  18      358.40      354.67     60.29 o 
  -3  10  18     1171.83     1150.74    141.22 o 
  -2  10  18      349.26      278.30     62.88 o 
  -1  10  18     4147.51     4279.57    136.98 o 
   0  10  18     1442.22     1421.99    146.56 o 
   1  10  18     4264.81     4159.46    207.03 o 
   2  10  18      544.66      508.16     91.18 o 
   3  10  18      961.10      818.27    102.22 o 
   4  10  18      337.54      260.61     34.22 o 
   5  10  18     1258.10     1151.60    197.59 o 
   6  10  18      862.53     1001.46    169.43 o 
   7  10  18     1780.93     2019.16    289.79 o 
   8  10  18      800.89      961.23    177.86 o 
   9  10  18      129.43      156.81    138.63 o 
  10  10  18       29.25       59.30     76.46 o 
 -10  11  18      967.05      892.14    196.07 o 
  -9  11  18      387.62      335.17    131.35 o 
  -8  11  18      307.14      353.60     82.30 o 
  -7  11  18     2519.81     2409.93    414.91 o 
  -6  11  18       68.76      177.97     76.82 o 
  -5  11  18      973.47      980.16    138.90 o 
  -4  11  18      231.48      271.12     67.73 o 
  -3  11  18       21.65      128.49     53.29 o 
  -2  11  18      488.57      406.12     69.88 o 
  -1  11  18     1099.26     1082.79    131.65 o 
   0  11  18      928.18      822.23    112.33 o 
   1  11  18     1294.00     1235.91    143.20 o 
   2  11  18      634.90      481.86     67.61 o 
   3  11  18       68.16       98.90     36.88 o 
   4  11  18      245.96      305.51     66.73 o 
   5  11  18     1045.18     1129.40    169.79 o 
   6  11  18       72.26      108.69    103.18 o 
   7  11  18     2859.90     2818.94    514.05 o 
   8  11  18      340.72      351.39    118.83 o 
   9  11  18      352.81      289.40     89.64 o 
  10  11  18      969.28      792.58    197.06 o 
  -9  12  18      240.71      364.71     94.19 o 
  -8  12  18      904.61     1134.79    304.99 o 
  -7  12  18      445.78      402.16    115.27 o 
  -6  12  18     1769.74     1635.73    199.32 o 
  -5  12  18     1153.10     1104.02    144.61 o 
  -4  12  18      497.96      480.13     82.37 o 
  -3  12  18      154.39       96.64     62.04 o 
  -2  12  18      208.53      134.64     54.87 o 
  -1  12  18     3886.28     3923.88    260.50 o 
   0  12  18      212.48      141.80     44.56 o 
   1  12  18     4312.04     4272.34    316.08 o 
   2  12  18      198.63      170.88     49.19 o 
   3  12  18      199.21      213.11     51.40 o 
   4  12  18      449.76      298.43     74.95 o 
   5  12  18     1014.56     1042.29    266.38 o 
   6  12  18     1595.05     1632.36    330.74 o 
   7  12  18      482.09      304.31    173.29 o 
   8  12  18      800.23      898.76    179.23 o 
   9  12  18      217.88      237.53     87.14 o 
  -8  13  18       31.06       55.41     72.81 o 
  -7  13  18      943.35      960.62    161.62 o 
  -6  13  18      469.69      541.45    110.91 o 
  -5  13  18     2523.63     2484.16    298.51 o 
  -4  13  18      754.37      645.02     94.64 o 
  -3  13  18      733.10      692.13    101.79 o 
  -2  13  18      147.54      207.13     57.80 o 
  -1  13  18      100.54      107.91     55.48 o 
   0  13  18      610.22      618.90     89.79 o 
   1  13  18      124.66      133.84     54.73 o 
   2  13  18      148.76      188.17     64.12 o 
   3  13  18      543.85      624.93    164.96 o 
   4  13  18      763.23      848.39    130.68 o 
   5  13  18     2573.53     3003.11    446.63 o 
   6  13  18      491.10      355.43    101.34 o 
   7  13  18     1072.78     1050.44    241.57 o 
   8  13  18       26.40      161.68     85.18 o 
  -6  14  18      224.13      366.37     78.37 o 
  -5  14  18       25.33       77.18     44.12 o 
  -4  14  18       19.16       63.52     50.98 o 
  -3  14  18      388.76      315.08     61.73 o 
  -2  14  18      316.98      209.82     72.32 o 
  -1  14  18     1099.56     1065.33    192.35 o 
   0  14  18     1123.64     1085.80    175.04 o 
   1  14  18     1294.12     1266.21    191.72 o 
   2  14  18      330.68      371.49    106.45 o 
   3  14  18      583.88      465.93    133.69 o 
   4  14  18       20.54      101.25     84.26 o 
   5  14  18       12.53      138.87     99.45 o 
   6  14  18      203.04      347.51    103.60 o 
  -3  15  18      263.25      227.64     78.02 o 
  -2  15  18      156.62      233.17     81.18 o 
  -1  15  18        8.31       43.83     82.56 o 
   0  15  18       22.04      126.89     66.31 o 
   1  15  18       11.00      147.11     70.86 o 
   2  15  18      232.84      324.06    106.85 o 
   3  15  18      249.57      337.42    188.15 o 
   0   1  19     1175.29     1180.74    148.43 o 
   1   1  19      115.23      249.12    156.75 o 
  -1   2  19     7335.90     7265.97    111.22 o 
   0   2  19    26606.81    26217.56    519.75 o 
   1   2  19     6850.78     6486.29    182.65 o 
   2   2  19    14693.10    15331.07    309.91 o 
  -2   3  19     5971.37     6182.80     99.72 o 
  -1   3  19     1955.53     2172.32    136.29 o 
   0   3  19      639.94      508.13     56.85 o 
   1   3  19     1509.95     1683.90    172.94 o 
   2   3  19     6284.93     6442.79    100.82 o 
   3   3  19    17778.63    17465.61    257.74 o 
  -3   4  19    19295.62    20161.03    316.44 o 
  -2   4  19     4296.40     4110.08    161.47 o 
  -1   4  19    16339.40    16848.53    271.17 o 
   0   4  19     1451.22     1515.11    103.17 o 
   1   4  19    16882.77    17876.93    248.33 o 
   2   4  19     4640.15     4513.07    201.11 o 
   3   4  19    20061.30    20726.80    442.97 o 
   4   4  19      136.60      190.09     66.72 o 
  -4   5  19       81.28      127.31     59.15 o 
  -3   5  19    12633.63    13478.69    250.23 o 
  -2   5  19      497.23      485.98     68.16 o 
  -1   5  19     4753.44     4765.61    181.83 o 
   0   5  19       84.47      161.21     30.18 o 
   1   5  19     3955.21     3973.36    158.37 o 
   2   5  19      309.91      224.41     33.94 o 
   3   5  19    12048.77    12649.61    358.96 o 
   4   5  19      127.29      211.94     61.21 o 
   5   5  19     4709.10     4358.44    410.54 o 
  -5   6  19      347.53      342.02     95.23 o 
  -4   6  19     1187.20     1362.51    117.30 o 
  -3   6  19     4114.39     4653.82    324.49 o 
  -2   6  19     3383.13     3614.85    155.01 o 
  -1   6  19     4762.17     4847.15    155.60 o 
   0   6  19     4328.52     4313.66     88.10 o 
   1   6  19     5022.45     5155.51    258.65 o 
   2   6  19     2400.78     2510.60    250.22 o 
   3   6  19     3756.31     3778.09    319.11 o 
   4   6  19     1085.08     1295.51    184.92 o 
   5   6  19      728.45      735.20    128.27 o 
   6   6  19        9.67       65.36     66.47 o 
  -6   7  19      354.72      308.21    150.52 o 
  -5   7  19     3728.79     4088.24    488.28 o 
  -4   7  19     3095.86     2793.04    232.29 o 
  -3   7  19     3596.35     3184.87    377.62 o 
  -2   7  19     5563.09     5911.96    217.00 o 
  -1   7  19     1947.71     2041.20    130.83 o 
   0   7  19      323.17      328.20     44.72 o 
   1   7  19     2247.78     2306.88    163.71 o 
   2   7  19     6151.85     6649.47    291.39 o 
   3   7  19     3638.78     3395.90    358.73 o 
   4   7  19     4368.55     4392.08    488.84 o 
   5   7  19     3922.62     3949.99    559.45 o 
   6   7  19      524.42      496.89     96.44 o 
   7   7  19     1563.36     2144.06    324.90 o 
  -7   8  19     1385.74     1486.77    186.92 o 
  -6   8  19      965.96      826.89    195.08 o 
  -5   8  19      238.20      232.53     70.97 o 
  -4   8  19     3923.63     4008.04    282.64 o 
  -3   8  19     1074.92     1336.89    211.14 o 
  -2   8  19     4038.80     4343.81    216.99 o 
  -1   8  19     4761.62     4794.82    224.93 o 
   0   8  19     5594.44     5164.11    243.11 o 
   1   8  19     4437.23     4377.69    171.48 o 
   2   8  19     3487.42     3652.21    246.94 o 
   3   8  19     1059.68     1112.88    144.76 o 
   4   8  19     4403.49     4263.42    311.03 o 
   5   8  19      331.92      288.79     80.20 o 
   6   8  19      821.90      726.52    157.17 o 
   7   8  19     1459.78     1552.50    260.21 o 
   8   8  19     3545.50     4090.65    557.58 o 
  -8   9  19     3397.52     3396.66    503.45 o 
  -7   9  19       75.99       65.48     70.31 o 
  -6   9  19     2586.76     2812.42    507.99 o 
  -5   9  19     1800.07     1935.46    210.56 o 
  -4   9  19     9080.55    10290.26    332.08 o 
  -3   9  19     4134.18     4370.55    220.31 o 
  -2   9  19     6250.69     7203.83    372.91 o 
  -1   9  19      494.69      393.32     60.82 o 
   0   9  19      173.30      173.72     41.14 o 
   1   9  19      390.31      302.12     56.32 o 
   2   9  19     5827.79     6390.81    180.29 o 
   3   9  19     3995.38     4168.84    220.09 o 
   4   9  19     9484.65    10548.05    365.04 o 
   5   9  19     1757.25     1890.62    369.33 o 
   6   9  19     2678.93     3356.42    515.92 o 
   7   9  19      104.83      132.87    143.59 o 
   8   9  19     3389.66     3786.77    280.37 o 
   9   9  19      191.42      213.04     70.67 o 
  -9  10  19      438.88      327.64    171.31 o 
  -8  10  19     5470.58     6747.45    293.81 o 
  -7  10  19      641.90      525.09    118.83 o 
  -6  10  19     1475.22     1718.30    440.66 o 
  -5  10  19       95.34      189.21     83.05 o 
  -4  10  19     1212.00     1211.68    181.59 o 
  -3  10  19      130.26      153.59     47.17 o 
  -2  10  19     8007.04     8825.45    218.69 o 
  -1  10  19      861.20      870.75    116.57 o 
   0  10  19     6459.53     7031.01    225.21 o 
   1  10  19      707.93      705.98     93.15 o 
   2  10  19     8278.19     8625.26    288.06 o 
   3  10  19       89.13      158.97     43.28 o 
   4  10  19     1516.38     1441.44    166.55 o 
   5  10  19      109.38      115.86     77.02 o 
   6  10  19     1074.79     1252.46    206.11 o 
   7  10  19      480.52      478.48    145.56 o 
   8  10  19     4973.96     5386.22    613.44 o 
   9  10  19      343.97      201.09     89.93 o 
  10  10  19     2094.99     2132.93    385.65 o 
 -10  11  19       42.85      216.57     92.69 o 
  -9  11  19      313.24      416.55    122.07 o 
  -8  11  19      549.37      718.87    145.22 o 
  -7  11  19       89.05      271.33     95.58 o 
  -6  11  19      556.08      353.16    109.74 o 
  -5  11  19       79.55       88.23     73.80 o 
  -4  11  19     1300.76     1447.94    206.97 o 
  -3  11  19      443.27      498.07     87.99 o 
  -2  11  19     1502.24     1457.78    157.29 o 
  -1  11  19      108.61      117.62     34.79 o 
   0  11  19       89.40      129.86     41.18 o 
   1  11  19      112.32      109.83     34.69 o 
   2  11  19     1487.02     1503.32    186.58 o 
   3  11  19      635.95      586.85     94.28 o 
   4  11  19     1293.54     1179.44    179.81 o 
   5  11  19       53.42       19.98     84.21 o 
   6  11  19      456.89      408.84    152.92 o 
   7  11  19       26.36       76.48     96.05 o 
   8  11  19      424.93      357.15    110.54 o 
   9  11  19      319.58      190.50     87.54 o 
  10  11  19       34.03      144.36     86.60 o 
  -9  12  19      581.36      431.51    127.41 o 
  -8  12  19      583.25      524.45    130.01 o 
  -7  12  19      473.54      421.92     89.79 o 
  -6  12  19       85.24      114.60     55.09 o 
  -5  12  19      789.67      721.26     96.69 o 
  -4  12  19      227.85      186.08     55.23 o 
  -3  12  19     1701.31     1810.30    230.85 o 
  -2  12  19     1225.38     1101.85    149.13 o 
  -1  12  19      452.55      370.23     80.31 o 
   0  12  19       12.51       81.64     59.46 o 
   1  12  19      232.05      206.36     58.53 o 
   2  12  19      996.16      755.70    106.05 o 
   3  12  19     1501.93     1477.53    284.15 o 
   4  12  19      267.73      266.08    119.82 o 
   5  12  19      945.95      735.55    168.16 o 
   6  12  19       37.85      100.51    224.79 o 
   7  12  19      522.72      404.32    147.73 o 
   8  12  19      561.99      424.90    116.85 o 
   9  12  19      647.30      460.71    157.45 o 
  -7  13  19      184.76       90.08     85.18 o 
  -6  13  19      285.97      215.20     59.19 o 
  -5  13  19     1009.24      876.91    134.87 o 
  -4  13  19      206.82      362.77     65.18 o 
  -3  13  19     1146.92     1248.66    155.19 o 
  -2  13  19      298.05      272.90     52.83 o 
  -1  13  19      492.29      541.35     97.81 o 
   0  13  19       34.11       62.93     88.59 o 
   1  13  19      484.42      539.71    107.18 o 
   2  13  19      327.68      310.80    101.63 o 
   3  13  19     1290.82     1187.12    231.85 o 
   4  13  19      349.19      555.78    126.22 o 
   5  13  19     1240.60     1355.82    218.81 o 
   6  13  19      267.72      390.28    212.90 o 
   7  13  19      157.77      121.12     98.03 o 
  -5  14  19      377.56      350.29     83.76 o 
  -4  14  19      156.65      135.78     46.62 o 
  -3  14  19     1515.74     1281.53    200.60 o 
  -2  14  19      208.50      219.78     55.58 o 
  -1  14  19     1286.75     1193.61    181.59 o 
   0  14  19      265.25      393.23     76.59 o 
   1  14  19     1220.22     1165.27    280.24 o 
   2  14  19      179.02      367.72    134.44 o 
   3  14  19     1612.73     1450.82    228.92 o 
   4  14  19      132.77      158.63    107.40 o 
   5  14  19      449.17      287.35    115.48 o 
  -2  15  19       56.66       69.57     73.23 o 
  -1  15  19      755.85      654.46    121.53 o 
   0  15  19        0.42       -7.70     86.60 o 
   1  15  19      663.81      726.36    169.29 o 
   2  15  19       62.28      126.65     89.94 o 
   0   1  20     4597.26     5239.62    136.16 o 
   1   1  20     1226.77     1076.37    104.04 o 
  -1   2  20     1212.64     1463.38    164.05 o 
   0   2  20    35492.53    35976.54    851.03 o 
   1   2  20      732.99      840.37    142.93 o 
   2   2  20     6660.11     6168.39    350.43 o 
  -2   3  20     1957.75     1417.90    332.76 o 
  -1   3  20     2253.06     1784.62    197.89 o 
   0   3  20     7854.81     7472.10    214.38 o 
   1   3  20     2213.73     1588.73    215.36 o 
   2   3  20     1835.44     1558.16    233.12 o 
   3   3  20     1685.99     1319.30    195.06 o 
  -3   4  20     4067.21     4233.96    150.71 o 
  -2   4  20     2452.86     2263.11    159.89 o 
  -1   4  20    25737.03    26788.81    493.22 o 
   0   4  20     1393.03     1517.82    112.20 o 
   1   4  20    25336.07    25874.04    540.85 o 
   2   4  20     2124.34     2010.94    152.57 o 
   3   4  20     4900.01     4938.32    120.76 o 
   4   4  20       94.39      268.97     63.74 o 
  -4   5  20      354.84      294.55     66.52 o 
  -3   5  20    12453.30    13065.81    236.92 o 
  -2   5  20     2482.71     2858.53    154.57 o 
  -1   5  20      641.57      570.68     78.79 o 
   0   5  20      174.04      261.83     41.21 o 
   1   5  20      431.46      355.21     47.00 o 
   2   5  20     2223.55     2316.94     90.13 o 
   3   5  20    12135.94    12501.97    395.57 o 
   4   5  20      348.13      238.48     60.41 o 
   5   5  20    28236.10    30926.41   1316.81 o 
  -5   6  20      971.98      970.59    167.43 o 
  -4   6  20      689.80      565.62    121.18 o 
  -3   6  20     3815.67     3660.40    282.07 o 
  -2   6  20     4861.36     4952.10    307.61 o 
  -1   6  20    48603.59    51791.02    554.91 o 
   0   6  20      608.11      649.01     63.49 o 
   1   6  20    48569.77    51303.44    519.57 o 
   2   6  20     4135.00     4402.30    169.07 o 
   3   6  20     4129.49     4470.47    250.51 o 
   4   6  20      430.30      418.25    100.72 o 
   5   6  20      704.94      677.33    122.50 o 
   6   6  20        1.51      112.92     63.98 o 
  -6   7  20     1266.28     1543.31    250.71 o 
  -5   7  20    17303.14    19467.46    580.24 o 
  -4   7  20      287.69      238.87     77.67 o 
  -3   7  20     7530.04     8335.05    301.70 o 
  -2   7  20     4106.89     4381.62    164.48 o 
  -1   7  20     1858.33     1711.65    163.01 o 
   0   7  20      114.36      129.58     29.63 o 
   1   7  20     2028.20     1707.71     60.98 o 
   2   7  20     4270.28     4792.72    181.81 o 
   3   7  20     7726.14     8028.72    282.41 o 
   4   7  20      547.76      442.40     95.17 o 
   5   7  20    16928.65    18907.19    414.59 o 
   6   7  20     1046.17     1205.88    195.45 o 
   7   7  20     6586.84     7625.83    593.82 o 
  -7   8  20      809.16     1044.63    345.59 o 
  -6   8  20      382.32      517.37    136.41 o 
  -5   8  20     2345.22     2839.14    460.51 o 
  -4   8  20        2.26      116.60     61.98 o 
  -3   8  20     1184.84     1238.82    201.61 o 
  -2   8  20     1387.21     1146.29    157.56 o 
  -1   8  20     5498.33     5726.94    230.52 o 
   0   8  20     5562.83     6055.83    175.41 o 
   1   8  20     5401.26     5742.95    152.04 o 
   2   8  20      901.63      533.87    111.73 o 
   3   8  20      947.84      990.60    111.63 o 
   4   8  20       65.26       86.47     79.88 o 
   5   8  20     2135.30     2217.43    259.62 o 
   6   8  20      415.86      268.09    172.30 o 
   7   8  20      918.94      970.55    212.35 o 
   8   8  20      570.83      552.46    137.64 o 
  -8   9  20     1765.53     1665.54    461.45 o 
  -7   9  20      223.56      288.40     94.46 o 
  -6   9  20     2804.64     3042.23    451.48 o 
  -5   9  20      918.80     1016.36    177.01 o 
  -4   9  20      594.15      568.14     83.79 o 
  -3   9  20      207.08      168.93     67.47 o 
  -2   9  20      464.82      482.66     87.03 o 
  -1   9  20      568.96      590.57     92.87 o 
   0   9  20      350.36      239.14     48.20 o 
   1   9  20      958.36      902.76    102.73 o 
   2   9  20      161.38      200.28     59.81 o 
   3   9  20      323.30      229.93     86.56 o 
   4   9  20      598.87      428.91    113.23 o 
   5   9  20      716.89      531.17    326.78 o 
   6   9  20     2704.51     2865.77    408.76 o 
   7   9  20      296.18      248.61     90.51 o 
   8   9  20     1792.80     1833.43    313.91 o 
   9   9  20       30.94      308.45    187.16 o 
  -9  10  20       95.80       81.48     81.64 o 
  -8  10  20      345.44      420.26    100.80 o 
  -7  10  20       84.28      101.47     72.11 o 
  -6  10  20       93.94       52.26     60.12 o 
  -5  10  20       51.86      212.35     70.73 o 
  -4  10  20      771.75      815.40    121.18 o 
  -3  10  20      421.85      435.24     94.17 o 
  -2  10  20     6500.49     6658.57    262.40 o 
  -1  10  20       37.10       42.19     22.39 o 
   0  10  20    12299.80    13177.17    190.19 o 
   1  10  20        7.68       67.59     28.09 o 
   2  10  20     6824.45     7202.59    206.46 o 
   3  10  20      431.45      479.50     85.22 o 
   4  10  20     1009.48      905.04    139.66 o 
   5  10  20       59.21      150.81     85.29 o 
   6  10  20      141.28      103.57     69.95 o 
   7  10  20      160.98       58.62    136.65 o 
   8  10  20      447.59      523.37    141.80 o 
   9  10  20       28.64      122.32    165.37 o 
  10  10  20     1138.14     1147.12    218.46 o 
 -10  11  20       31.87       34.61     75.90 o 
  -9  11  20      189.57      233.32    101.97 o 
  -8  11  20     1310.85     1177.73    274.41 o 
  -7  11  20      596.16      619.79    155.70 o 
  -6  11  20     7774.69     8276.07   1112.38 o 
  -5  11  20      111.87       43.31     61.89 o 
  -4  11  20     6833.46     7098.41    353.05 o 
  -3  11  20     1121.08     1085.07    164.49 o 
  -2  11  20     1151.52     1160.74    157.28 o 
  -1  11  20      550.67      410.93     71.10 o 
   0  11  20        2.78       40.26     28.75 o 
   1  11  20      558.33      468.10     65.13 o 
   2  11  20     1141.33      788.26    117.34 o 
   3  11  20     1094.68     1024.95    165.49 o 
   4  11  20     6874.64     8047.34    445.24 o 
   5  11  20      142.30      288.17    107.12 o 
   6  11  20     7823.57     8358.14   1440.50 o 
   7  11  20      632.46      560.66    131.90 o 
   8  11  20     1519.55     1433.27    234.16 o 
   9  11  20      172.66      359.87    102.92 o 
  10  11  20       45.76       61.96     96.06 o 
  -8  12  20      637.32      683.97    161.41 o 
  -7  12  20        8.87       51.63     56.05 o 
  -6  12  20     1092.26     1098.97    151.90 o 
  -5  12  20        3.17       99.82     62.21 o 
  -4  12  20      809.83      775.51    117.78 o 
  -3  12  20      433.20      450.28     67.73 o 
  -2  12  20     5707.82     6522.37    309.58 o 
  -1  12  20      265.74      283.94     70.69 o 
   0  12  20     8863.04     9763.25    489.68 o 
   1  12  20      206.10      129.59     62.19 o 
   2  12  20     5971.20     5929.38    721.87 o 
   3  12  20      404.94      418.50    132.69 o 
   4  12  20      789.86      886.64    271.33 o 
   5  12  20       16.97      123.55     90.90 o 
   6  12  20      975.49     1194.58    227.29 o 
   7  12  20        4.68      152.74     65.66 o 
   8  12  20      689.25      686.43    135.30 o 
  -7  13  20      488.81      503.65     97.27 o 
  -6  13  20     1948.21     1720.49    221.86 o 
  -5  13  20      129.03      130.86     50.88 o 
  -4  13  20     2163.19     2247.03    225.69 o 
  -3  13  20      246.48      171.65     59.55 o 
  -2  13  20      981.12      911.36    118.41 o 
  -1  13  20       10.05       49.27     53.67 o 
   0  13  20      570.33      669.20    127.58 o 
   1  13  20       26.80       86.35    112.01 o 
   2  13  20     1113.12     1035.05    188.76 o 
   3  13  20      271.65      163.39     81.22 o 
   4  13  20     2252.14     2454.14    390.16 o 
   5  13  20       81.99        4.58     96.14 o 
   6  13  20     1862.18     1856.02    278.11 o 
   7  13  20      437.56      364.53    122.79 o 
  -5  14  20       71.84      101.16     58.03 o 
  -4  14  20      574.14      518.06    119.31 o 
  -3  14  20      446.19      416.18     82.04 o 
  -2  14  20      488.73      377.13     86.36 o 
  -1  14  20      186.91       35.24    103.41 o 
   0  14  20      849.35      618.75    217.69 o 
   1  14  20      131.11      195.92     80.58 o 
   2  14  20      493.90      448.99    141.42 o 
   3  14  20      395.61      254.91     94.85 o 
   4  14  20      452.71      440.19    108.02 o 
   5  14  20       95.73       78.65     73.43 o 
   0   1  21     5322.76     5531.65    790.93 o 
   1   1  21     4874.77     4764.30    332.95 o 
  -1   2  21     7143.68     7104.58    170.46 o 
   0   2  21     9701.44     9896.98    403.38 o 
   1   2  21     8358.36     8416.68    218.89 o 
   2   2  21     8244.52     7575.90    144.16 o 
  -2   3  21    25483.79    27343.53    439.38 o 
  -1   3  21     5942.45     5754.94    245.27 o 
   0   3  21    15565.61    16413.98    251.69 o 
   1   3  21     6331.56     5940.76    159.19 o 
   2   3  21    24593.00    26287.85    436.56 o 
   3   3  21    24613.17    27066.71    398.54 o 
  -3   4  21    12808.57    13273.85    164.69 o 
  -2   4  21     7071.87     7443.00    155.80 o 
  -1   4  21     4281.94     4770.40    213.35 o 
   0   4  21     5262.83     5276.15    125.91 o 
   1   4  21     4465.50     4416.39    269.59 o 
   2   4  21     6493.92     7035.86    189.64 o 
   3   4  21    12710.58    13072.43    243.44 o 
   4   4  21    18354.12    17910.36    258.98 o 
  -4   5  21     2252.76     2320.08    280.64 o 
  -3   5  21     3239.22     3101.53    178.91 o 
  -2   5  21     7516.00     8132.30    286.89 o 
  -1   5  21     2833.13     2971.28    135.77 o 
   0   5  21     6156.40     6630.45    165.18 o 
   1   5  21     3612.66     3779.96    120.14 o 
   2   5  21     7673.08     8309.11    117.64 o 
   3   5  21     3868.16     3498.01    236.26 o 
   4   5  21     2124.28     2160.12    269.18 o 
   5   5  21      348.99      312.75    103.59 o 
  -5   6  21     1156.71     1130.28    176.90 o 
  -4   6  21     6311.78     6546.92    265.21 o 
  -3   6  21     2100.72     2085.06    265.62 o 
  -2   6  21     6887.85     7146.59    251.14 o 
  -1   6  21      176.08      134.62     31.73 o 
   0   6  21      337.58      357.71     50.56 o 
   1   6  21      177.36      150.39     41.31 o 
   2   6  21     7750.28     8323.90    271.78 o 
   3   6  21     1937.42     1725.11    251.41 o 
   4   6  21     6545.83     6134.70    569.24 o 
   5   6  21     1274.28     1312.57    242.62 o 
   6   6  21      377.10      303.12    105.99 o 
  -6   7  21      722.91      423.45    109.92 o 
  -5   7  21     1081.38      955.60    403.03 o 
  -4   7  21     3186.66     3467.83    179.81 o 
  -3   7  21     1814.68     2022.52    274.57 o 
  -2   7  21     3065.99     3550.72    211.76 o 
  -1   7  21     4159.94     4412.47    248.54 o 
   0   7  21     4912.19     4619.41    190.38 o 
   1   7  21     3768.10     4013.68    149.19 o 
   2   7  21     2990.66     3020.95    238.32 o 
   3   7  21     1483.13     1430.76    279.82 o 
   4   7  21     2421.70     2753.50    314.31 o 
   5   7  21     1105.95      695.27    210.50 o 
   6   7  21      580.95      415.63    129.72 o 
   7   7  21       49.95      183.05     84.17 o 
  -7   8  21     2479.45     2500.49    409.98 o 
  -6   8  21     2207.08     2686.47    504.03 o 
  -5   8  21     2895.73     3022.95    349.56 o 
  -4   8  21     2878.46     3168.48    334.86 o 
  -3   8  21     2858.88     3087.99    339.84 o 
  -2   8  21     4056.59     4225.19    132.77 o 
  -1   8  21     7379.35     8133.88    179.43 o 
   0   8  21      979.42      956.66    101.73 o 
   1   8  21     7897.83     8644.92    152.07 o 
   2   8  21     4933.49     5236.08    319.76 o 
   3   8  21     2969.21     2982.90    379.28 o 
   4   8  21     2809.78     2662.54    339.17 o 
   5   8  21     2898.45     3335.25    362.95 o 
   6   8  21     2347.33     2310.80    394.31 o 
   7   8  21     2291.87     2219.99    588.77 o 
   8   8  21     3303.65     3541.19    614.09 o 
  -8   9  21     1602.99     1870.55    290.76 o 
  -7   9  21      819.96      817.55    175.46 o 
  -6   9  21      263.91      278.88     81.78 o 
  -5   9  21      812.12     1028.29    184.56 o 
  -4   9  21     2164.37     2121.89    298.67 o 
  -3   9  21     2170.32     2430.29    236.45 o 
  -2   9  21     5983.62     6503.62    179.22 o 
  -1   9  21     8343.69     9225.09    127.42 o 
   0   9  21     2810.84     3167.00    212.91 o 
   1   9  21     8208.51     9108.06    117.53 o 
   2   9  21     6253.66     6471.49    285.50 o 
   3   9  21     1949.53     2006.58    138.93 o 
   4   9  21     2015.83     1773.79    244.14 o 
   5   9  21      834.32      682.52    171.04 o 
   6   9  21      310.20      302.27    223.79 o 
   7   9  21      917.71      841.37    266.38 o 
   8   9  21     1681.41     1705.84    340.02 o 
   9   9  21     1532.07     2016.84    461.45 o 
  -9  10  21      996.14     1010.41    181.47 o 
  -8  10  21      648.10      443.75    108.81 o 
  -7  10  21     1607.08     1584.83    199.94 o 
  -6  10  21     1778.42     1557.72    242.27 o 
  -5  10  21     2379.97     2431.18    320.42 o 
  -4  10  21     1525.19     1465.42    197.11 o 
  -3  10  21     3725.60     4306.73    297.02 o 
  -2  10  21     1082.38      699.24    122.16 o 
  -1  10  21     2235.37     2287.55    193.95 o 
   0  10  21      769.53      550.19     84.44 o 
   1  10  21     2346.59     2478.27    158.69 o 
   2  10  21      928.70      728.13     99.84 o 
   3  10  21     3667.11     3648.69    398.43 o 
   4  10  21     1465.88     1698.02    285.33 o 
   5  10  21     2201.07     2512.68    336.65 o 
   6  10  21     2001.08     1779.75    263.95 o 
   7  10  21     1627.12     1714.62    392.74 o 
   8  10  21      814.34      978.38    184.19 o 
   9  10  21      941.94      850.85    184.19 o 
  10  10  21      151.25       82.49     98.02 o 
  -9  11  21      823.24      731.52    218.84 o 
  -8  11  21      209.24      216.30     80.30 o 
  -7  11  21      839.73      631.87    144.60 o 
  -6  11  21       23.78       76.40     76.14 o 
  -5  11  21      843.93      594.65     95.54 o 
  -4  11  21      486.22      418.97    154.65 o 
  -3  11  21     2107.84     2175.99    194.82 o 
  -2  11  21      652.24      575.77     93.09 o 
  -1  11  21      727.48      817.07    121.06 o 
   0  11  21     1067.08      860.64    134.15 o 
   1  11  21      750.84      813.82    113.43 o 
   2  11  21      936.92      723.95    109.89 o 
   3  11  21     2013.71     2203.42    277.41 o 
   4  11  21      580.41      730.80    233.70 o 
   5  11  21      663.04      398.76    160.42 o 
   6  11  21       37.47      250.43    130.12 o 
   7  11  21      872.80      971.99    163.76 o 
   8  11  21      152.71      358.59    138.87 o 
   9  11  21      822.61      871.08    158.47 o 
  -8  12  21       74.74       74.83     72.13 o 
  -7  12  21      175.74      244.42     71.71 o 
  -6  12  21      547.90      352.25    103.10 o 
  -5  12  21      532.10      520.82    100.84 o 
  -4  12  21     1020.95      886.07    127.54 o 
  -3  12  21      582.70      621.69    102.05 o 
  -2  12  21       34.51       92.20     49.12 o 
  -1  12  21      204.45      234.58     49.88 o 
   0  12  21       48.96      167.61     67.42 o 
   1  12  21      306.82      241.65     71.51 o 
   2  12  21       68.36      169.52     95.64 o 
   3  12  21      707.84      801.26    171.51 o 
   4  12  21      950.52      697.15    168.64 o 
   5  12  21      477.27      439.76    136.10 o 
   6  12  21      585.45      520.77    139.29 o 
   7  12  21      204.49      283.90    102.31 o 
   8  12  21      101.65      129.73     76.69 o 
  -6  13  21       80.93      129.91     92.15 o 
  -5  13  21      483.38      494.33     77.47 o 
  -4  13  21      834.94      513.60     85.05 o 
  -3  13  21     1456.12     1462.64    190.53 o 
  -2  13  21      338.61      333.19     74.91 o 
  -1  13  21      833.01      849.51    118.52 o 
   0  13  21      438.69      374.20    118.42 o 
   1  13  21      838.29      914.94    155.54 o 
   2  13  21      315.77      191.22     91.84 o 
   3  13  21     1313.93     1267.51    215.03 o 
   4  13  21      680.45      636.99    238.65 o 
   5  13  21      338.47      294.31     88.72 o 
   6  13  21      126.39       64.12    143.59 o 
  -4  14  21      797.79      775.41    143.06 o 
  -3  14  21     1040.75     1052.13    160.06 o 
  -2  14  21      489.62      181.36    237.66 o 
  -1  14  21       96.05      190.64    125.23 o 
   0  14  21     1221.62      862.27    170.78 o 
   1  14  21      134.21      220.45     89.36 o 
   2  14  21      617.56      475.90    141.60 o 
   3  14  21     1042.37      906.32    169.80 o 
   4  14  21      791.00      542.65    154.48 o 
   0   1  22     2542.37     2574.63    552.56 o 
   1   1  22    30162.52    32552.11    806.68 o 
  -1   2  22      981.08     1052.45    112.09 o 
   0   2  22       12.28      108.33     39.58 o 
   1   2  22      843.20      691.16    140.98 o 
   2   2  22     3861.48     3959.72    197.38 o 
  -2   3  22     7810.17     7306.83    379.33 o 
  -1   3  22    13110.44    13586.37    253.13 o 
   0   3  22     4135.99     4129.58    316.89 o 
   1   3  22    12877.36    13571.47    231.37 o 
   2   3  22     7280.05     6996.47    715.50 o 
   3   3  22     5761.61     5153.34    326.59 o 
  -3   4  22     1815.39     1563.97    128.06 o 
  -2   4  22     3135.18     3121.98    181.57 o 
  -1   4  22       69.61       77.75     33.83 o 
   0   4  22      106.77       87.48     26.67 o 
   1   4  22        9.27       69.86     28.36 o 
   2   4  22     3149.57     3091.42    174.48 o 
   3   4  22     1791.82     1429.49    104.11 o 
   4   4  22    11199.12    11054.78    383.74 o 
  -4   5  22     2803.12     2431.08    319.38 o 
  -3   5  22     1386.10     1354.13    114.01 o 
  -2   5  22    14925.09    16017.04    400.27 o 
  -1   5  22     1668.96     1325.16    120.11 o 
   0   5  22    15031.43    15665.88    432.70 o 
   1   5  22     1431.67     1217.85    105.38 o 
   2   5  22    13450.32    14303.82    386.67 o 
   3   5  22     1109.35     1067.14    131.46 o 
   4   5  22     2868.45     2910.08    366.62 o 
   5   5  22        1.25       56.32     50.24 o 
  -5   6  22     1368.78     1506.41    257.46 o 
  -4   6  22     8692.44     8791.64    274.30 o 
  -3   6  22       48.91      100.49     52.03 o 
  -2   6  22     4309.52     4446.08    202.23 o 
  -1   6  22     1127.40     1189.88    133.90 o 
   0   6  22     5095.30     5515.60    149.24 o 
   1   6  22     1152.50     1087.23    114.41 o 
   2   6  22     4273.78     4242.10    282.61 o 
   3   6  22       28.58      137.21     61.27 o 
   4   6  22     9541.98    10100.29    333.85 o 
   5   6  22     1366.24     1197.34    171.07 o 
   6   6  22     6984.54     7613.95    527.80 o 
  -6   7  22      967.09      875.01    177.43 o 
  -5   7  22      800.09      818.27    174.63 o 
  -4   7  22     1729.66     1858.37    346.35 o 
  -3   7  22      593.16      608.67    122.73 o 
  -2   7  22     8597.93     9331.92    261.31 o 
  -1   7  22     1503.13     1476.28    108.27 o 
   0   7  22    17993.36    19409.81    284.40 o 
   1   7  22     1673.51     1768.62    101.12 o 
   2   7  22     7915.69     8635.65    194.56 o 
   3   7  22      615.85      524.24     92.57 o 
   4   7  22     1809.70     1682.92    187.19 o 
   5   7  22      812.97      760.26    129.98 o 
   6   7  22      968.95      834.39    167.72 o 
   7   7  22      144.97       65.08     56.36 o 
  -7   8  22     1511.34     1720.02    313.91 o 
  -6   8  22     3578.17     3911.65    425.89 o 
  -5   8  22      468.11      371.61    110.16 o 
  -4   8  22     2871.85     3095.52    275.69 o 
  -3   8  22       91.84      142.18     72.23 o 
  -2   8  22     2487.47     2456.05    197.07 o 
  -1   8  22     1659.11     1649.82    142.53 o 
   0   8  22      276.87      262.80     45.67 o 
   1   8  22     1757.89     1909.43    114.40 o 
   2   8  22     2268.18     2126.10    172.80 o 
   3   8  22      124.55      136.70     52.74 o 
   4   8  22     3302.06     3483.89    315.08 o 
   5   8  22      482.11      564.58    143.41 o 
   6   8  22     3835.41     4126.77    513.75 o 
   7   8  22     1230.30     1486.20    214.57 o 
   8   8  22     2309.73     2352.49    388.30 o 
  -8   9  22      857.25      712.71    159.04 o 
  -7   9  22      912.13      641.34    107.01 o 
  -6   9  22      477.43      279.21     96.72 o 
  -5   9  22     2743.34     2883.85    364.15 o 
  -4   9  22      830.84      836.00    155.67 o 
  -3   9  22      324.80      317.47     72.87 o 
  -2   9  22     2004.66     1885.76    160.82 o 
  -1   9  22     4227.59     3745.32    284.94 o 
   0   9  22     2943.75     3114.49    129.03 o 
   1   9  22     3617.40     3635.49    119.17 o 
   2   9  22     1866.64     1850.45    144.37 o 
   3   9  22      231.56      180.93     91.33 o 
   4   9  22      737.28      489.18    108.98 o 
   5   9  22     2820.43     3013.76    416.89 o 
   6   9  22      480.64      440.02    124.63 o 
   7   9  22      800.85      788.11    167.18 o 
   8   9  22      892.42      832.18    141.27 o 
   9   9  22      463.33      316.88     86.56 o 
  -9  10  22      863.22      854.10    190.13 o 
  -8  10  22       24.26      148.44    155.47 o 
  -7  10  22     2137.37     2100.73    445.61 o 
  -6  10  22      843.87      629.18    138.45 o 
  -5  10  22      858.44      950.23    148.13 o 
  -4  10  22      206.20      117.53     55.17 o 
  -3  10  22      744.64      699.76    100.74 o 
  -2  10  22      751.62      802.44    120.28 o 
  -1  10  22      351.27      360.53     55.17 o 
   0  10  22        3.51       66.00     52.29 o 
   1  10  22      245.18      183.77     39.74 o 
   2  10  22      644.24      685.61    100.62 o 
   3  10  22      994.38      748.31    124.57 o 
   4  10  22      123.15      209.63    111.09 o 
   5  10  22      894.11      959.87    180.51 o 
   6  10  22      830.96      692.23    230.73 o 
   7  10  22     1653.96     1871.55    311.28 o 
   8  10  22       21.32       -9.45    100.66 o 
   9  10  22      746.47      717.92    193.92 o 
  10  10  22      126.22      265.82     97.83 o 
  -8  11  22      456.48      429.05     92.75 o 
  -7  11  22      616.57      352.85    120.81 o 
  -6  11  22      104.75      226.16    107.02 o 
  -5  11  22     1532.45     1309.49    175.56 o 
  -4  11  22       77.63      138.77     52.60 o 
  -3  11  22     1829.80     1686.04    199.54 o 
  -2  11  22       98.21      137.23     60.08 o 
  -1  11  22     1043.87     1229.50    166.17 o 
   0  11  22      130.52      280.84     90.53 o 
   1  11  22      805.19      767.34    133.30 o 
   2  11  22       48.18       58.78     83.30 o 
   3  11  22     1529.55     1316.24    191.84 o 
   4  11  22       73.75      161.31     92.49 o 
   5  11  22     1593.57     1444.25    320.84 o 
   6  11  22      100.00      -33.47    110.86 o 
   7  11  22      590.68      434.82    172.30 o 
   8  11  22      352.36      332.71     76.68 o 
  -7  12  22     1209.06     1027.83    192.65 o 
  -6  12  22       72.11      162.42     65.52 o 
  -5  12  22     3018.43     2959.74    263.38 o 
  -4  12  22     1113.44     1070.04    152.07 o 
  -3  12  22     1444.19     1449.68    200.99 o 
  -2  12  22      173.43       87.94     35.73 o 
  -1  12  22      572.09      526.10     96.24 o 
   0  12  22      392.41      248.82     70.53 o 
   1  12  22      573.79      498.05    122.79 o 
   2  12  22      164.42      173.27     72.16 o 
   3  12  22     1770.00     1937.47    253.58 o 
   4  12  22     1103.91      968.88    206.33 o 
   5  12  22     3249.03     3110.83    608.23 o 
   6  12  22       87.84      204.24     87.54 o 
   7  12  22     1048.51      639.93    145.14 o 
  -5  13  22      370.98      289.87     65.75 o 
  -4  13  22      287.03      308.86     66.15 o 
  -3  13  22     1148.72      942.98    172.43 o 
  -2  13  22      478.70      465.70     93.11 o 
  -1  13  22      592.88      339.90    281.23 o 
   0  13  22       96.26      153.65     77.00 o 
   1  13  22      575.27      643.33    157.45 o 
   2  13  22      336.72      355.25    123.70 o 
   3  13  22      993.50      979.84    150.76 o 
   4  13  22      341.68      400.71    109.88 o 
   5  13  22      338.13      203.17     97.55 o 
  -2  14  22      349.44      226.54     92.70 o 
  -1  14  22      518.29      376.17    105.96 o 
   0  14  22      722.82      506.09    121.53 o 
   1  14  22      522.69      531.18    136.29 o 
   2  14  22      332.20      188.58     95.20 o 
   0   1  23    19703.13    20495.93    702.08 o 
   1   1  23      171.83      558.50    200.03 o 
  -1   2  23     2121.33     2280.20    167.94 o 
   0   2  23       91.49      146.42     51.07 o 
   1   2  23     2414.68     2681.72    235.26 o 
   2   2  23      952.26      907.69     89.24 o 
  -2   3  23      684.70      574.22     94.76 o 
  -1   3  23     2421.13     2456.21    220.59 o 
   0   3  23        1.81      111.14     33.72 o 
   1   3  23     2669.75     2781.08    209.58 o 
   2   3  23      481.49      373.36     59.30 o 
   3   3  23     2839.94     2789.54    133.98 o 
  -3   4  23     2408.39     2448.63    138.79 o 
  -2   4  23     3550.40     3699.75    182.16 o 
  -1   4  23      662.77      655.98     63.30 o 
   0   4  23     6151.09     6332.55    196.18 o 
   1   4  23      603.84      516.57     58.36 o 
   2   4  23     3672.81     3729.65    115.39 o 
   3   4  23     1910.83     1847.54    115.68 o 
   4   4  23      661.73      597.25     95.02 o 
  -4   5  23     9809.93    10212.00    249.11 o 
  -3   5  23     2062.23     2029.47    134.77 o 
  -2   5  23     2580.16     2624.16    182.53 o 
  -1   5  23     6904.19     7280.98    166.31 o 
   0   5  23      138.45      150.39     39.10 o 
   1   5  23     7213.24     7760.59    165.64 o 
   2   5  23     2662.12     2399.57    145.60 o 
   3   5  23     2748.46     2704.21    259.04 o 
   4   5  23     9379.65     9748.79    240.69 o 
   5   5  23       13.60       74.09     43.91 o 
  -5   6  23     5058.80     5418.46    300.04 o 
  -4   6  23      174.03      227.22    135.66 o 
  -3   6  23     1215.04     1466.51    162.38 o 
  -2   6  23     5145.64     5261.97    166.36 o 
  -1   6  23      911.08      942.13    111.26 o 
   0   6  23     5955.30     6610.02    147.17 o 
   1   6  23      855.56      829.64     99.35 o 
   2   6  23     5984.67     6185.63    269.28 o 
   3   6  23     1039.46     1151.79    128.75 o 
   4   6  23      323.32      234.71    152.50 o 
   5   6  23     5070.62     5025.75    608.88 o 
   6   6  23      116.76       73.71     60.40 o 
  -6   7  23     1984.68     2171.09    365.13 o 
  -5   7  23       48.80      239.96     97.76 o 
  -4   7  23     3400.89     3494.15    315.89 o 
  -3   7  23      205.82      216.21     85.04 o 
  -2   7  23     1079.15      881.96    100.31 o 
  -1   7  23     5242.77     5627.88    109.20 o 
   0   7  23       62.14       56.20     25.57 o 
   1   7  23     5063.39     5587.64     84.29 o 
   2   7  23      707.38      631.70    101.14 o 
   3   7  23      176.54      206.56     73.98 o 
   4   7  23     3353.90     3631.86    408.07 o 
   5   7  23       83.54       10.40     66.95 o 
   6   7  23     1750.90     1883.68    308.01 o 
   7   7  23      650.86      614.68    116.23 o 
  -7   8  23      518.57      712.37    142.33 o 
  -6   8  23      632.70      471.72    232.71 o 
  -5   8  23     2539.60     2623.83    484.40 o 
  -4   8  23      364.12      425.63    119.81 o 
  -3   8  23     1611.08     1520.31    215.19 o 
  -2   8  23     1537.63     1286.21    137.95 o 
  -1   8  23      237.11      191.94     49.17 o 
   0   8  23     4690.81     5070.52    151.63 o 
   1   8  23      298.13      194.26     40.47 o 
   2   8  23     1550.87     1275.25    159.22 o 
   3   8  23     1608.70     1526.22    218.76 o 
   4   8  23      453.33      247.16    116.80 o 
   5   8  23     2224.09     2415.40    414.00 o 
   6   8  23      583.17      407.20    191.12 o 
   7   8  23      295.51      371.39    131.08 o 
   8   8  23      705.00      798.18    133.57 o 
  -8   9  23       71.79       73.39     85.61 o 
  -7   9  23     3129.42     2940.03    493.48 o 
  -6   9  23       46.51      166.36     95.23 o 
  -5   9  23     1014.45     1160.64    208.94 o 
  -4   9  23      445.84      433.71     91.63 o 
  -3   9  23      635.26      521.35    105.20 o 
  -2   9  23     1537.39     1609.91    177.80 o 
  -1   9  23      153.90      115.34     25.69 o 
   0   9  23     3625.15     3443.49    144.24 o 
   1   9  23       69.24       62.45     41.50 o 
   2   9  23     1863.89     1872.41    186.15 o 
   3   9  23      604.17      452.82    104.40 o 
   4   9  23      582.61      697.76    162.70 o 
   5   9  23      982.34      846.25    163.56 o 
   6   9  23       73.37      190.58    109.13 o 
   7   9  23     3168.98     2731.21    473.81 o 
   8   9  23       64.40      165.00     75.85 o 
   9   9  23     2253.66     1968.67    340.35 o 
  -9  10  23      320.37      172.34     84.17 o 
  -8  10  23      588.23      671.61    155.77 o 
  -7  10  23      283.06      281.84     87.18 o 
  -6  10  23     1347.89     1363.28    224.84 o 
  -5  10  23      611.04      644.60    191.12 o 
  -4  10  23     1104.56     1185.87    128.51 o 
  -3  10  23     1825.24     1685.03    232.66 o 
  -2  10  23      390.00      338.02     87.13 o 
  -1  10  23     2447.46     2697.73    173.48 o 
   0  10  23       14.64      106.76     56.19 o 
   1  10  23     2658.72     2819.62    196.81 o 
   2  10  23      303.29      221.02    100.55 o 
   3  10  23     1879.38     1796.77    256.27 o 
   4  10  23     1087.30     1207.93    274.07 o 
   5  10  23      523.20      527.43    124.96 o 
   6  10  23     1402.81     1452.72    250.53 o 
   7  10  23      182.70      110.31    106.95 o 
   8  10  23      643.84      765.74    159.14 o 
   9  10  23      314.23      347.44    123.24 o 
  -8  11  23      207.79      240.87     95.15 o 
  -7  11  23     1779.74     1659.12    418.10 o 
  -6  11  23       82.11       26.03     77.28 o 
  -5  11  23     1951.66     1880.38    219.96 o 
  -4  11  23      663.40      703.71    101.48 o 
  -3  11  23     1415.77     1297.33    169.87 o 
  -2  11  23     1166.86     1196.71    138.39 o 
  -1  11  23      366.78      332.94     61.62 o 
   0  11  23     2111.68     2530.30    266.15 o 
   1  11  23      348.14      389.31     97.28 o 
   2  11  23     1021.99     1039.49    192.72 o 
   3  11  23     1301.75     1259.46    210.40 o 
   4  11  23      675.23      764.11    138.87 o 
   5  11  23     1800.43     1702.66    359.25 o 
   6  11  23       82.50       67.96     67.18 o 
   7  11  23     1783.80     1857.08    313.05 o 
   8  11  23      250.89       72.23     81.20 o 
  -6  12  23      539.97      265.51     80.02 o 
  -5  12  23      185.86      131.22     42.45 o 
  -4  12  23     2722.31     2485.98    286.10 o 
  -3  12  23      836.89      800.84    118.59 o 
  -2  12  23      712.99      608.92     96.51 o 
  -1  12  23     1288.86     1443.96    214.89 o 
   0  12  23        9.64       92.05    106.95 o 
   1  12  23     1357.35     1243.48    200.48 o 
   2  12  23      683.11      547.02    126.10 o 
   3  12  23     1150.55     1022.91    174.06 o 
   4  12  23     2662.10     2428.65    385.98 o 
   5  12  23      263.52      152.36     90.25 o 
   6  12  23      517.97      420.76    114.11 o 
  -4  13  23       99.75      109.79     49.06 o 
  -3  13  23      585.73      534.07    104.16 o 
  -2  13  23      197.99      334.58    113.88 o 
  -1  13  23      500.12      369.19    116.50 o 
   0  13  23        0.33       74.13    224.79 o 
   1  13  23      478.31      305.74     86.02 o 
   2  13  23      217.11      301.24     94.85 o 
   3  13  23      649.47      659.96    162.40 o 
   4  13  23       76.45      131.70     61.62 o 
   0   0  24     7845.82     8298.24    792.19 o 
   0   1  24     1387.38     1293.26    449.57 o 
   1   1  24     1597.76     1753.42    145.75 o 
  -1   2  24     3055.95     3246.63    148.08 o 
   0   2  24     2070.57     1938.06    171.39 o 
   1   2  24     2626.17     2857.65    190.27 o 
   2   2  24      378.21      496.96     68.11 o 
  -2   3  24     7830.71     7826.47    215.79 o 
  -1   3  24     3026.34     3166.72    141.26 o 
   0   3  24      943.13      947.51     89.26 o 
   1   3  24     3559.29     3663.65    151.14 o 
   2   3  24     9146.78     9304.69    220.00 o 
   3   3  24     5170.57     5976.63    172.27 o 
  -3   4  24     5710.65     5764.54    151.67 o 
  -2   4  24     2071.94     1938.25    156.72 o 
  -1   4  24     2564.80     2677.44    180.22 o 
   0   4  24      978.19      819.26     98.53 o 
   1   4  24     2806.35     2767.42    183.67 o 
   2   4  24     1995.50     1908.52    182.50 o 
   3   4  24     4685.05     4687.89    190.72 o 
   4   4  24     1024.25     1079.68    147.58 o 
  -4   5  24      706.22      603.40    180.95 o 
  -3   5  24      914.28      735.45     82.56 o 
  -2   5  24      749.94      744.01     89.21 o 
  -1   5  24     4803.04     4579.84    175.93 o 
   0   5  24     1592.84     1634.95    111.98 o 
   1   5  24     5543.20     5206.60    154.63 o 
   2   5  24      976.11      950.79     92.08 o 
   3   5  24      936.05      801.19     98.72 o 
   4   5  24      554.85      451.06     83.70 o 
   5   5  24     3481.14     3841.28    361.33 o 
  -5   6  24     1597.31     1180.37    283.21 o 
  -4   6  24     1166.27      886.93    156.81 o 
  -3   6  24      635.44      562.97    114.64 o 
  -2   6  24      554.67      504.39     76.35 o 
  -1   6  24     3504.76     3717.64    125.32 o 
   0   6  24      293.16      199.79     40.36 o 
   1   6  24     3741.42     4240.65    169.37 o 
   2   6  24      685.62      646.99    113.42 o 
   3   6  24      562.09      459.00    100.25 o 
   4   6  24     1180.66     1154.92    184.93 o 
   5   6  24     1312.85      701.99    574.34 o 
   6   6  24      166.81      179.09     68.24 o 
  -6   7  24     1081.00     1083.38    295.96 o 
  -5   7  24     1492.45     1603.67    282.16 o 
  -4   7  24     2039.37     1998.13    359.20 o 
  -3   7  24      485.01      340.31     63.85 o 
  -2   7  24     3347.36     3603.82    126.70 o 
  -1   7  24     2387.44     2426.58    167.22 o 
   0   7  24      756.51      717.47     95.04 o 
   1   7  24     2549.33     2707.37    172.90 o 
   2   7  24     3311.69     3279.21    400.56 o 
   3   7  24      534.03      327.57    116.98 o 
   4   7  24     1874.14     1696.88    247.38 o 
   5   7  24     1252.76     1230.71    232.27 o 
   6   7  24     1131.53     1087.88    225.19 o 
   7   7  24       79.67       43.83     71.85 o 
  -7   8  24     1554.80     1637.42    250.25 o 
  -6   8  24      998.71     1071.28    173.49 o 
  -5   8  24     2541.09     2727.91    419.49 o 
  -4   8  24     3059.18     3243.80    489.35 o 
  -3   8  24      825.86      956.63    146.32 o 
  -2   8  24     2526.37     2726.23    197.89 o 
  -1   8  24      940.17      932.53    107.98 o 
   0   8  24     2305.58     2094.25    194.12 o 
   1   8  24      839.71      657.30     92.38 o 
   2   8  24     2444.04     2504.03    216.79 o 
   3   8  24      763.12      717.03    162.47 o 
   4   8  24     2866.35     2942.64    245.91 o 
   5   8  24     2321.34     2234.42    394.08 o 
   6   8  24     1088.62     1279.81    165.60 o 
   7   8  24     1710.91     1945.05    307.39 o 
   8   8  24     2898.43     3145.17    515.30 o 
  -8   9  24      631.01      594.95    170.34 o 
  -7   9  24     1157.21     1375.86    268.05 o 
  -6   9  24      267.30      118.31     79.75 o 
  -5   9  24      678.75      523.74    100.88 o 
  -4   9  24      203.21      225.81     79.28 o 
  -3   9  24     1106.43     1220.55    149.23 o 
  -2   9  24     2692.83     3128.69    192.98 o 
  -1   9  24     2010.96     2232.35    230.80 o 
   0   9  24      368.13      253.73     60.25 o 
   1   9  24     2017.61     1857.21    188.38 o 
   2   9  24     3158.94     3182.18    330.19 o 
   3   9  24     1182.90     1245.80    140.96 o 
   4   9  24      269.11      295.09    117.63 o 
   5   9  24      881.96      548.55    130.22 o 
   6   9  24      366.83      301.80    117.46 o 
   7   9  24     1384.20     1604.35    288.17 o 
   8   9  24      551.94      483.72    131.49 o 
   9   9  24      220.15      317.19     94.52 o 
  -8  10  24      455.01      367.01    103.98 o 
  -7  10  24      860.19      646.26    143.60 o 
  -6  10  24     1947.45     2344.58    465.41 o 
  -5  10  24      440.48      414.47    100.88 o 
  -4  10  24     1565.08     1683.22    201.95 o 
  -3  10  24      509.91      451.41    109.77 o 
  -2  10  24       84.17      144.73     57.46 o 
  -1  10  24     1244.25     1161.92    132.03 o 
   0  10  24      420.59      300.61     96.33 o 
   1  10  24     1407.01     1461.82    246.86 o 
   2  10  24       47.93      205.43    102.70 o 
   3  10  24      452.87      205.36    200.03 o 
   4  10  24     1386.00     1501.97    300.30 o 
   5  10  24      487.08      618.02    122.48 o 
   6  10  24     2101.11     2220.25    368.37 o 
   7  10  24     1025.85      935.68    162.20 o 
   8  10  24      528.13      350.10    159.43 o 
  -7  11  24      204.56      257.61     84.79 o 
  -6  11  24      284.25      164.33     61.81 o 
  -5  11  24      625.76      672.19    111.76 o 
  -4  11  24       67.59      113.49     50.78 o 
  -3  11  24      458.36      272.80     54.95 o 
  -2  11  24      549.79      476.06    122.59 o 
  -1  11  24       77.86      177.33     60.61 o 
   0  11  24     2608.86     2620.24    397.88 o 
   1  11  24       81.13       58.07     71.62 o 
   2  11  24      594.74      503.00    128.73 o 
   3  11  24      493.98      473.09    124.86 o 
   4  11  24       52.34      111.90     72.82 o 
   5  11  24      668.47      620.19    136.09 o 
   6  11  24      279.37      337.48     85.34 o 
   7  11  24      229.97      154.55    117.84 o 
  -5  12  24      424.92      362.04     60.32 o 
  -4  12  24      871.85      912.79    151.62 o 
  -3  12  24      337.72       91.34     57.10 o 
  -2  12  24        1.95       82.26     63.04 o 
  -1  12  24      164.90      159.49     83.27 o 
   0  12  24      665.42      553.84    125.83 o 
   1  12  24      120.67      134.91    147.55 o 
   2  12  24       20.37       87.95    100.01 o 
   3  12  24      271.16      233.01     91.63 o 
   4  12  24      827.17      827.25    177.37 o 
   5  12  24      328.37      320.56     92.70 o 
  -3  13  24      513.21      386.19    112.89 o 
  -2  13  24      584.77      429.78    131.08 o 
  -1  13  24      432.51      443.23    139.71 o 
   0  13  24      869.95      922.10    186.76 o 
   1  13  24      466.35      410.97    104.56 o 
   2  13  24      643.20      328.36    122.79 o 
   3  13  24      537.76      405.60    191.12 o 
   0   1  25     6317.06     6610.13    208.40 o 
   1   1  25       78.99      192.85     78.27 o 
  -1   2  25     1814.96     1701.59    166.22 o 
   0   2  25     3356.04     3287.45    208.44 o 
   1   2  25     1868.61     1942.46    249.36 o 
   2   2  25    10012.43    10807.12    238.85 o 
  -2   3  25     7630.88     7854.74    230.54 o 
  -1   3  25      449.25      347.06     80.09 o 
   0   3  25      862.93      871.94    119.61 o 
   1   3  25      546.22      531.11     73.01 o 
   2   3  25     7317.88     7773.11    184.06 o 
   3   3  25      793.32      653.64     74.32 o 
  -3   4  25     2303.24     2179.57    157.81 o 
  -2   4  25     5105.04     4967.70    145.81 o 
  -1   4  25     2065.90     2140.92    146.61 o 
   0   4  25       41.58       63.30     27.02 o 
   1   4  25     1690.41     1572.37    146.42 o 
   2   4  25     4609.55     4605.68    135.24 o 
   3   4  25     2180.22     2375.42    117.33 o 
   4   4  25     3427.39     3811.53    306.57 o 
  -4   5  25      538.74      433.55     74.65 o 
  -3   5  25      281.36      207.98     42.37 o 
  -2   5  25     1904.03     1845.97    156.49 o 
  -1   5  25     1268.45     1250.86    134.53 o 
   0   5  25     4177.80     3950.16    332.40 o 
   1   5  25     1253.17     1215.05    160.09 o 
   2   5  25     1954.19     1933.69    134.48 o 
   3   5  25      371.50      232.65     74.89 o 
   4   5  25      629.47      544.44     89.50 o 
   5   5  25       28.24      108.75     47.24 o 
  -5   6  25     1164.98     1099.27    203.04 o 
  -4   6  25     1162.94     1198.45    166.04 o 
  -3   6  25     1698.25     1613.71    224.81 o 
  -2   6  25      575.12      537.45     75.13 o 
  -1   6  25     2769.51     2879.43    208.50 o 
   0   6  25     1668.32     1916.32    132.00 o 
   1   6  25     2468.58     2508.16    167.05 o 
   2   6  25      313.28      321.41     66.77 o 
   3   6  25     1693.49     1347.04    175.91 o 
   4   6  25     1335.09     1317.48    164.60 o 
   5   6  25     1351.54     1452.15    293.84 o 
   6   6  25      605.23      378.37    187.16 o 
  -6   7  25     1067.80     1223.98    211.45 o 
  -5   7  25     2525.44     2539.04    435.50 o 
  -4   7  25      725.50      796.13    154.44 o 
  -3   7  25     3614.74     3504.47    274.71 o 
  -2   7  25      618.38      468.62     72.08 o 
  -1   7  25      806.07      723.60     97.00 o 
   0   7  25     1071.36      857.52     95.36 o 
   1   7  25      631.04      517.43     67.48 o 
   2   7  25      479.36      202.47     69.86 o 
   3   7  25     3465.10     3294.27    366.61 o 
   4   7  25      576.21      737.57    118.37 o 
   5   7  25     2692.19     2724.71    327.26 o 
   6   7  25      984.80      984.12    202.01 o 
   7   7  25     1055.95      985.28    153.11 o 
  -7   8  25      383.24      405.56     80.32 o 
  -6   8  25      320.39      249.10    148.54 o 
  -5   8  25     2073.65     2092.20    315.16 o 
  -4   8  25      518.41      463.09    107.15 o 
  -3   8  25     4400.19     4118.79    373.80 o 
  -2   8  25      760.18      624.44     87.32 o 
  -1   8  25     2271.56     2425.96    239.92 o 
   0   8  25       53.22       75.89     40.55 o 
   1   8  25     2199.44     1552.10    346.06 o 
   2   8  25      859.11      785.90    100.73 o 
   3   8  25     4359.70     4705.12    282.26 o 
   4   8  25      649.71      484.90    122.56 o 
   5   8  25     2229.13     2203.91    457.45 o 
   6   8  25      313.43      445.37    160.42 o 
   7   8  25      296.12      281.23     78.40 o 
   8   8  25      272.85      292.40    108.56 o 
  -8   9  25      435.62      370.26    110.91 o 
  -7   9  25     1451.14     1380.07    249.12 o 
  -6   9  25      418.57      346.50     94.70 o 
  -5   9  25      763.04      729.84    207.27 o 
  -4   9  25      236.37      171.63     75.31 o 
  -3   9  25     3402.98     3383.35    240.60 o 
  -2   9  25      120.28      138.21     47.45 o 
  -1   9  25     1512.55     1462.82    163.53 o 
   0   9  25      426.22      458.60     73.43 o 
   1   9  25     1336.85     1401.39    176.51 o 
   2   9  25       98.39      122.67     61.49 o 
   3   9  25     3232.52     3056.76    463.82 o 
   4   9  25      262.06      218.85     73.28 o 
   5   9  25      804.81      685.14    206.96 o 
   6   9  25      353.09      310.58     98.03 o 
   7   9  25     1343.97     1238.66    291.81 o 
   8   9  25      394.04      468.06    109.34 o 
   9   9  25     1024.23     1033.08    162.46 o 
  -8  10  25       90.87      183.71     88.00 o 
  -7  10  25      926.86      737.67    169.33 o 
  -6  10  25      974.16      857.06    187.00 o 
  -5  10  25     2169.55     2127.25    373.88 o 
  -4  10  25       82.55       46.24     44.80 o 
  -3  10  25     1901.96     2048.85    191.73 o 
  -2  10  25      439.95      395.66     75.94 o 
  -1  10  25       22.39       53.83     69.64 o 
   0  10  25       79.68       96.59     45.46 o 
   1  10  25        1.15       39.91    109.12 o 
   2  10  25      354.98      333.16    112.28 o 
   3  10  25     1896.44     2074.83    345.79 o 
   4  10  25      119.89      255.11     89.50 o 
   5  10  25     2045.80     2196.04    369.36 o 
   6  10  25      899.46     1087.62    182.15 o 
   7  10  25      739.02      690.36    376.29 o 
   8  10  25       93.78      165.33     68.45 o 
  -6  11  25      228.65      200.71     79.41 o 
  -5  11  25      774.42      671.66    121.37 o 
  -4  11  25      185.88      192.06     56.47 o 
  -3  11  25      243.43      211.34     72.38 o 
  -2  11  25       99.17      227.38     72.68 o 
  -1  11  25     1286.87     1298.81    206.69 o 
   0  11  25       89.74      152.06    102.99 o 
   1  11  25     1230.56     1043.93    153.92 o 
   2  11  25       76.90      144.67     83.18 o 
   3  11  25      261.65      342.89    103.52 o 
   4  11  25      200.29      223.09     82.30 o 
   5  11  25      803.03      868.70    232.71 o 
   6  11  25      191.96      459.05    141.60 o 
  -4  12  25      581.86      590.75    108.05 o 
  -3  12  25      241.08      235.19     95.87 o 
  -2  12  25      686.39      417.33    155.47 o 
  -1  12  25      339.67      347.25    124.05 o 
   0  12  25     1174.51     1098.47    208.15 o 
   1  12  25      286.97      357.76    114.92 o 
   2  12  25      706.13      522.27    129.14 o 
   3  12  25      254.16      216.21    109.74 o 
   4  12  25      621.07      629.18    135.38 o 
   0   1  26        1.72      188.41     90.33 o 
   1   1  26    14321.56    15336.92    499.02 o 
  -1   2  26      264.06      294.79     48.57 o 
   0   2  26      152.35      189.27     51.95 o 
   1   2  26      428.82      336.26     67.45 o 
   2   2  26       82.41      152.21     49.14 o 
  -2   3  26      726.69      757.00    106.66 o 
  -1   3  26     1607.28     1551.00    135.90 o 
   0   3  26     5164.39     5000.85    221.00 o 
   1   3  26     1528.91     1390.37    102.45 o 
   2   3  26      579.28      447.26     63.16 o 
   3   3  26        9.84       69.49     32.82 o 
  -3   4  26      609.73      423.69     58.59 o 
  -2   4  26      432.47      356.79     63.75 o 
  -1   4  26      138.15       89.41     47.45 o 
   0   4  26     2018.91     1576.68    131.74 o 
   1   4  26       78.99       80.40     27.46 o 
   2   4  26      714.35      569.20     87.35 o 
   3   4  26      699.16      537.05     66.18 o 
   4   4  26     1102.59      930.24    156.76 o 
  -4   5  26     1134.02     1021.45    163.53 o 
  -3   5  26      715.06      598.74    112.03 o 
  -2   5  26     8033.67     8731.25    293.37 o 
  -1   5  26      301.15      248.27     72.56 o 
   0   5  26    16719.63    17979.70    213.80 o 
   1   5  26      362.30      233.12     63.46 o 
   2   5  26     7343.03     8041.73    150.15 o 
   3   5  26      760.98      528.44    120.63 o 
   4   5  26     1004.22      781.41    112.89 o 
   5   5  26       28.43       95.23     58.78 o 
  -5   6  26       68.88       72.71     50.86 o 
  -4   6  26     7073.74     7305.00    562.74 o 
  -3   6  26      178.12      217.30     64.50 o 
  -2   6  26     1339.12     1088.12    111.44 o 
  -1   6  26       14.37       76.22     29.66 o 
   0   6  26      261.19      265.57     40.89 o 
   1   6  26       16.68      106.47     39.56 o 
   2   6  26     1511.06     1382.83    248.45 o 
   3   6  26      196.61      158.70     63.08 o 
   4   6  26     7438.72     8063.77    261.71 o 
   5   6  26       55.83      170.71     77.56 o 
   6   6  26     5848.25     7007.50    384.47 o 
  -6   7  26      150.50      135.76    102.00 o 
  -5   7  26       91.02       65.48     44.64 o 
  -4   7  26      106.90      153.20     67.23 o 
  -3   7  26       59.66       79.52     53.01 o 
  -2   7  26     3997.48     4079.96    201.53 o 
  -1   7  26      123.39      166.56     32.99 o 
   0   7  26     9133.57     9790.51    478.25 o 
   1   7  26      134.76       98.26     25.09 o 
   2   7  26     3952.97     3712.71    346.16 o 
   3   7  26       93.92       85.48     74.19 o 
   4   7  26       69.08       73.46     66.11 o 
   5   7  26       27.47      105.64     69.22 o 
   6   7  26      107.53      101.74     74.32 o 
   7   7  26       55.72      117.54    115.86 o 
  -7   8  26      822.26      713.55    145.30 o 
  -6   8  26     1676.67     1623.05    358.06 o 
  -5   8  26      323.76      406.21    131.49 o 
  -4   8  26     2591.75     2575.53    398.09 o 
  -3   8  26      183.40      238.71     67.13 o 
  -2   8  26      451.84      401.88     67.50 o 
  -1   8  26      150.72       85.35     58.89 o 
   0   8  26       70.15       58.88     49.35 o 
   1   8  26      236.41      171.15     55.51 o 
   2   8  26      475.70      334.31     93.92 o 
   3   8  26      271.63      249.94     71.29 o 
   4   8  26     2820.07     3142.38    332.72 o 
   5   8  26      261.70      126.40    107.94 o 
   6   8  26     1800.10     1619.94    250.29 o 
   7   8  26      759.99      565.41    155.69 o 
   8   8  26       11.27      132.28     76.93 o 
  -8   9  26      327.63      403.89    103.14 o 
  -7   9  26      244.66      244.17    108.36 o 
  -6   9  26      224.19      127.41     96.05 o 
  -5   9  26      400.25      254.84     82.19 o 
  -4   9  26      261.63      311.40     90.12 o 
  -3   9  26     1797.85     1656.24    180.72 o 
  -2   9  26      170.20      206.66     44.72 o 
  -1   9  26     1093.61     1143.12    169.83 o 
   0   9  26      962.10      878.94    144.57 o 
   1   9  26      944.62      873.57    169.68 o 
   2   9  26      127.09       83.71    168.34 o 
   3   9  26     1489.98     1356.21    294.49 o 
   4   9  26      161.77      202.93     79.68 o 
   5   9  26      379.24      320.29     98.66 o 
   6   9  26      174.35      186.34    130.71 o 
   7   9  26      331.60      208.84    100.01 o 
   8   9  26      385.60      432.27    119.68 o 
  -7  10  26     2644.65     2372.46    497.73 o 
  -6  10  26      353.97      341.69     90.87 o 
  -5  10  26      630.27      675.17    153.23 o 
  -4  10  26      144.26      101.94     57.34 o 
  -3  10  26     1437.47     1471.94    200.09 o 
  -2  10  26      315.05      261.58    105.07 o 
  -1  10  26      403.02      395.39     73.95 o 
   0  10  26       43.16      275.82    113.36 o 
   1  10  26      441.43      357.93    111.29 o 
   2  10  26      413.41      363.66     94.16 o 
   3  10  26     1576.09     1482.29    229.37 o 
   4  10  26      177.68      127.86     74.13 o 
   5  10  26      615.74      496.50    133.57 o 
   6  10  26      397.88      444.00     96.57 o 
   7  10  26     2519.04     2138.44    499.73 o 
  -5  11  26      910.04      858.97    206.96 o 
  -4  11  26      119.19      113.53     66.56 o 
  -3  11  26     1411.81     1426.47    248.93 o 
  -2  11  26       33.22      150.76     87.54 o 
  -1  11  26     3146.61     3145.86    465.02 o 
   0  11  26       53.56      158.23     79.93 o 
   1  11  26     3005.37     2903.39    470.55 o 
   2  11  26       53.89      153.63     85.56 o 
   3  11  26     1312.28     1121.30    236.36 o 
   4  11  26      129.44       14.58    106.50 o 
   5  11  26      898.39      790.17    165.87 o 
  -3  12  26      934.69      691.25    195.73 o 
  -2  12  26       99.55       70.61     79.22 o 
  -1  12  26      743.41      497.43    120.90 o 
   0  12  26      325.67      396.52    120.11 o 
   1  12  26      758.52      538.36    156.46 o 
   2  12  26      108.45       45.29     80.30 o 
   3  12  26      890.79      736.89    178.35 o 
   0   1  27     4109.07     3951.65    156.48 o 
   1   1  27     1809.00     1752.24    379.86 o 
  -1   2  27     5622.41     5819.59    361.59 o 
   0   2  27      447.44      531.83     94.45 o 
   1   2  27     6065.98     5880.09    326.74 o 
   2   2  27      217.30      218.59     41.31 o 
  -2   3  27     2324.43     2098.55    222.15 o 
  -1   3  27     5638.50     5849.76    103.44 o 
   0   3  27     3183.60     2237.40    296.76 o 
   1   3  27     5699.53     5987.10    174.08 o 
   2   3  27     2250.39     2054.08    150.02 o 
   3   3  27      982.46      803.32    100.21 o 
  -3   4  27     3002.13     2932.84    120.98 o 
  -2   4  27     4162.84     3670.31    165.80 o 
  -1   4  27     1157.97     1084.98    149.21 o 
   0   4  27     1919.65     2054.96    133.12 o 
   1   4  27     1210.47     1112.16    116.30 o 
   2   4  27     4610.06     4660.75    375.43 o 
   3   4  27     3051.41     3134.26    180.70 o 
   4   4  27      991.80      988.20    160.51 o 
  -4   5  27     4187.91     4072.33    254.19 o 
  -3   5  27     1413.58     1261.13    205.77 o 
  -2   5  27     2911.88     2347.97    243.23 o 
  -1   5  27     4343.24     4656.53    137.26 o 
   0   5  27       81.17      130.93    112.47 o 
   1   5  27     4586.63     4752.64    139.37 o 
   2   5  27     2913.12     2850.89    144.24 o 
   3   5  27     1589.31     1652.14    309.59 o 
   4   5  27     3904.95     4153.64    275.61 o 
   5   5  27      347.68      386.48    112.29 o 
  -5   6  27     1484.65     1529.50    290.58 o 
  -4   6  27      144.81      112.25     58.16 o 
  -3   6  27     1202.23     1295.16    197.91 o 
  -2   6  27     2847.63     2667.49    258.42 o 
  -1   6  27       37.63       62.14     30.60 o 
   0   6  27     5399.03     5285.18    175.11 o 
   1   6  27       34.89       87.83     55.85 o 
   2   6  27     3237.85     3485.47    280.86 o 
   3   6  27     1136.50      831.24    158.54 o 
   4   6  27      158.46      203.80    103.38 o 
   5   6  27     1326.30     1317.34    297.07 o 
   6   6  27      683.81      435.21     93.67 o 
  -6   7  27     2038.63     2256.64    491.42 o 
  -5   7  27      587.00      697.68    162.40 o 
  -4   7  27     3942.21     4261.88    428.66 o 
  -3   7  27     1113.59     1142.50    214.12 o 
  -2   7  27     1419.74     1399.72    171.45 o 
  -1   7  27      521.96      356.51     69.49 o 
   0   7  27     1231.99     1079.68    152.93 o 
   1   7  27      516.82      466.67     83.76 o 
   2   7  27     1377.76     1350.07    193.87 o 
   3   7  27     1117.08     1119.62    197.61 o 
   4   7  27     3568.75     3366.73    427.80 o 
   5   7  27      571.00      583.12    122.79 o 
   6   7  27     2190.65     2557.36    323.18 o 
   7   7  27       81.99       84.19     67.99 o 
  -7   8  27      232.00      188.62    219.83 o 
  -6   8  27     1523.20     1632.35    285.59 o 
  -5   8  27      389.49      363.52     96.30 o 
  -4   8  27     1407.93     1187.17    261.04 o 
  -3   8  27      575.89      575.75    115.90 o 
  -2   8  27     1282.12     1197.44    125.32 o 
  -1   8  27      558.45      431.67     81.87 o 
   0   8  27     2498.38     2718.22    156.99 o 
   1   8  27      654.00      702.45    145.14 o 
   2   8  27     1452.75     1374.92    211.68 o 
   3   8  27      586.57      716.34    123.14 o 
   4   8  27     1457.52     1244.68    172.95 o 
   5   8  27      229.74      133.49     86.15 o 
   6   8  27     1651.43     1770.59    325.79 o 
   7   8  27      204.25      304.70    107.44 o 
   8   8  27      720.57      651.11    260.43 o 
  -7   9  27      157.66      251.93    109.85 o 
  -6   9  27      593.33      422.70    209.93 o 
  -5   9  27      616.10      508.06    203.99 o 
  -4   9  27      898.38      900.24    206.98 o 
  -3   9  27      898.89      906.80    110.66 o 
  -2   9  27     1514.91     1305.50    233.56 o 
  -1   9  27       40.69       17.20     56.78 o 
   0   9  27     3519.40     3666.85    406.97 o 
   1   9  27       57.50       79.29     90.80 o 
   2   9  27     1683.19     1675.03    306.92 o 
   3   9  27      787.56      952.78    173.55 o 
   4   9  27      873.89      952.81    170.19 o 
   5   9  27      518.11      413.66    107.54 o 
   6   9  27      557.29      506.31    119.33 o 
   7   9  27      210.82      219.25     72.81 o 
  -6  10  27     1202.19     1017.70    211.40 o 
  -5  10  27      105.02      172.89     70.07 o 
  -4  10  27     1601.05     1623.26    350.95 o 
  -3  10  27      218.16      187.70     57.84 o 
  -2  10  27      837.77      772.99    131.63 o 
  -1  10  27      621.22      611.48    137.30 o 
   0  10  27      370.15      464.72    118.42 o 
   1  10  27      821.35      891.50    185.18 o 
   2  10  27      807.32      864.02    139.21 o 
   3  10  27      323.47      347.47    130.15 o 
   4  10  27     1706.01     1647.58    369.88 o 
   5  10  27       68.78       28.79     96.05 o 
   6  10  27     1449.09     1183.03    208.23 o 
  -4  11  27      382.81      306.13     79.42 o 
  -3  11  27      812.63      806.22    180.02 o 
  -2  11  27     1039.10      877.06    176.26 o 
  -1  11  27       82.63       63.62    160.42 o 
   0  11  27     1192.94     1080.36    244.76 o 
   1  11  27       93.90       88.60     90.11 o 
   2  11  27     1080.28     1036.22    181.91 o 
   3  11  27      726.82      560.99    119.84 o 
   4  11  27      439.00      293.51     95.62 o 
   0   0  28     1125.37     1065.50    245.58 o 
   1   1  28     2270.72     2189.71    191.66 o 
  -1   2  28     4315.64     3854.21    299.24 o 
   0   2  28     6998.23     6431.73    254.21 o 
   1   2  28     3915.39     3559.73    262.51 o 
   2   2  28     6918.81     7046.73    297.45 o 
  -2   3  28     3429.01     3512.63    206.29 o 
  -1   3  28     3585.44     3743.16    195.58 o 
   0   3  28      185.43      148.81     43.74 o 
   1   3  28     3282.34     3414.05    175.66 o 
   2   3  28     3640.66     3890.97    173.49 o 
   3   3  28     8572.44     9353.10    265.30 o 
  -3   4  28     6042.67     6723.07    217.34 o 
  -2   4  28     3844.56     4014.67    189.24 o 
  -1   4  28     3528.87     3573.89    301.32 o 
   0   4  28     5778.36     6075.89    199.66 o 
   1   4  28     3234.03     3371.58    225.21 o 
   2   4  28     4082.46     4270.64    373.05 o 
   3   4  28     6003.63     5878.06    552.16 o 
   4   4  28      189.63      210.01     66.66 o 
  -4   5  28     1776.58     1485.22    273.98 o 
  -3   5  28     2953.10     3153.01    248.36 o 
  -2   5  28      782.40      737.08    120.04 o 
  -1   5  28     1199.12     1093.22    168.56 o 
   0   5  28       82.28       79.55     33.24 o 
   1   5  28     1258.40      974.34    135.22 o 
   2   5  28      641.12      591.92     78.55 o 
   3   5  28     3118.22     3582.94    472.93 o 
   4   5  28     1807.46     1431.02    216.86 o 
   5   5  28      928.63      774.37    150.50 o 
  -5   6  28     1233.05      966.44    329.75 o 
  -4   6  28      752.10      883.94    175.65 o 
  -3   6  28     4497.23     5160.52    432.76 o 
  -2   6  28      438.19      369.49    207.95 o 
  -1   6  28     2165.67     2156.16    250.77 o 
   0   6  28      119.10      127.34     44.05 o 
   1   6  28     1852.07     1882.85    234.09 o 
   2   6  28      387.75      271.15     79.78 o 
   3   6  28     4187.18     4350.04    489.01 o 
   4   6  28      695.82      819.18    132.76 o 
   5   6  28     1303.59     1327.17    323.49 o 
   6   6  28      113.94      103.08     73.28 o 
  -6   7  28      210.91      231.35     87.54 o 
  -5   7  28     2516.80     2647.28    501.33 o 
  -4   7  28     1528.79     1279.08    284.86 o 
  -3   7  28     1602.59     1368.01    294.28 o 
  -2   7  28     1483.88     1422.54    250.39 o 
  -1   7  28      532.85      523.06     83.81 o 
   0   7  28      855.79      875.28    149.31 o 
   1   7  28      642.81      430.96    161.41 o 
   2   7  28     1472.82     1602.25    242.64 o 
   3   7  28     1904.66     1797.00    304.05 o 
   4   7  28     1646.27     1360.34    264.84 o 
   5   7  28     2821.97     3344.42    415.90 o 
   6   7  28      197.35      127.95    189.14 o 
   7   7  28     2421.10     2251.17    382.50 o 
  -7   8  28      161.96      185.42     99.95 o 
  -6   8  28     1134.87     1160.84    203.99 o 
  -5   8  28       82.10      128.47     75.01 o 
  -4   8  28     1092.73     1037.56    211.24 o 
  -3   8  28     1695.07     1563.69    283.01 o 
  -2   8  28     3027.36     3422.76    132.24 o 
  -1   8  28     3912.38     4085.19    166.11 o 
   0   8  28     1400.73     1420.75    227.77 o 
   1   8  28     3817.64     3788.59    437.14 o 
   2   8  28     2845.22     3044.52    413.42 o 
   3   8  28     1628.10     1594.69    322.34 o 
   4   8  28     1145.91     1054.77    181.76 o 
   5   8  28       67.42      174.11     72.71 o 
   6   8  28     1118.77     1087.43    257.60 o 
   7   8  28      212.02      274.62     81.36 o 
   8   8  28     1493.93     1559.42    248.43 o 
  -6   9  28      473.70      220.76     93.08 o 
  -5   9  28     2180.15     1922.37    362.35 o 
  -4   9  28     1636.63     1770.55    431.75 o 
  -3   9  28      879.08      910.84    154.25 o 
  -2   9  28     3027.19     3043.98    278.60 o 
  -1   9  28      209.86      139.68     75.27 o 
   0   9  28      998.95     1059.62    355.50 o 
   1   9  28      225.75      173.05     75.55 o 
   2   9  28     3082.66     3298.14    480.34 o 
   3   9  28      857.60      912.10    141.42 o 
   4   9  28     1780.34     1714.79    254.00 o 
   5   9  28     2389.27     2096.37    465.62 o 
   6   9  28      389.17      297.73    131.08 o 
  -5  10  28      442.76      187.31     93.22 o 
  -4  10  28     1007.76      817.57    180.51 o 
  -3  10  28      337.96      304.02    123.93 o 
  -2  10  28     1532.59     1487.50    256.06 o 
  -1  10  28     1916.70     1825.26    337.50 o 
   0  10  28     2349.82     2207.77    356.73 o 
   1  10  28     2005.32     1860.97    369.92 o 
   2  10  28     1340.17     1294.89    253.53 o 
   3  10  28      432.74      480.23    127.17 o 
   4  10  28      948.51      676.51    183.44 o 
   5  10  28      498.27      529.60    125.19 o 
  -2  11  28      648.85      349.12     92.30 o 
  -1  11  28      189.21      142.44     73.98 o 
   0  11  28      172.30      243.89    102.83 o 
   1  11  28      185.58      226.47    141.60 o 
   2  11  28      741.71      400.02     96.60 o 
   0   1  29    17123.09    18344.60    492.45 o 
   1   1  29      780.75      620.24    139.42 o 
  -1   2  29     2833.09     2998.37    351.61 o 
   0   2  29       19.11      100.76     37.23 o 
   1   2  29     2454.22     2143.14    235.13 o 
   2   2  29     1458.38     1233.82    132.40 o 
  -2   3  29      769.49      692.36    106.52 o 
  -1   3  29     3685.75     3706.56    205.70 o 
   0   3  29     2698.17     3320.23    312.54 o 
   1   3  29     3426.91     3545.56    210.75 o 
   2   3  29     1129.61      975.09    102.30 o 
   3   3  29       91.16       48.58     37.72 o 
  -3   4  29        7.89       36.73     36.33 o 
  -2   4  29     2246.03     2124.63    246.43 o 
  -1   4  29     1040.30     1026.19    124.76 o 
   0   4  29     3451.17     3520.31    273.51 o 
   1   4  29     1115.48     1007.97    131.83 o 
   2   4  29     2537.52     2570.49    300.37 o 
   3   4  29       40.40       89.00     35.99 o 
   4   4  29      117.44       97.11    127.74 o 
  -4   5  29     5676.61     5776.50    401.77 o 
  -3   5  29      193.49       85.87     85.13 o 
  -2   5  29     1550.91     1652.00    290.92 o 
  -1   5  29     6317.12     7370.70    302.45 o 
   0   5  29      330.78      282.66     68.94 o 
   1   5  29     6244.77     5912.61   1002.96 o 
   2   5  29     1676.14     1434.64    241.62 o 
   3   5  29      188.87      186.41    155.47 o 
   4   5  29     5728.37     6152.85    285.33 o 
   5   5  29       19.09       64.58     56.96 o 
  -5   6  29     5469.80     6333.95    751.27 o 
  -4   6  29      471.91      386.83     66.83 o 
  -3   6  29      892.82      646.08    141.60 o 
  -2   6  29     4141.33     4564.10    238.82 o 
  -1   6  29      131.39      101.99     41.39 o 
   0   6  29     9599.89    10367.28    432.50 o 
   1   6  29       97.09      102.10     78.51 o 
   2   6  29     4184.75     4467.25    306.19 o 
   3   6  29      664.92      618.70    113.61 o 
   4   6  29      416.08      465.31    142.59 o 
   5   6  29     5468.55     6248.96    247.80 o 
   6   6  29     1034.48     1216.69    245.58 o 
  -6   7  29     2200.75     2201.73    405.33 o 
  -5   7  29       66.24       97.44     62.62 o 
  -4   7  29     3228.58     3868.09    142.72 o 
  -3   7  29      938.94      720.38    202.07 o 
  -2   7  29     2671.08     2456.07    224.96 o 
  -1   7  29     3699.44     4181.63    170.02 o 
   0   7  29     2980.43     3195.29    472.34 o 
   1   7  29     3696.18     3714.03    572.21 o 
   2   7  29     2844.90     2892.87    442.42 o 
   3   7  29     1409.36     1113.83    228.75 o 
   4   7  29     3627.71     3482.76    480.68 o 
   5   7  29      156.55      348.52    118.15 o 
   6   7  29     2052.68     1845.47    348.29 o 
   7   7  29      437.12      398.55     76.31 o 
  -7   8  29      576.87      522.92    117.84 o 
  -6   8  29     3094.35     2876.05    469.66 o 
  -5   8  29     1426.57     1347.48    275.29 o 
  -4   8  29      656.18      543.36    123.81 o 
  -3   8  29      399.76      263.71     62.70 o 
  -2   8  29      918.66      955.21    147.21 o 
  -1   8  29        1.72       49.03     84.17 o 
   0   8  29      599.92      422.55    102.75 o 
   1   8  29       10.93       78.45     77.24 o 
   2   8  29      597.94      489.57    108.53 o 
   3   8  29      297.90      478.22    145.08 o 
   4   8  29      641.06      428.09    267.37 o 
   5   8  29     1462.87     1332.64    255.42 o 
   6   8  29     2972.56     2483.28    446.85 o 
   7   8  29      810.38      673.57    156.77 o 
  -5   9  29      182.81      137.50     53.79 o 
  -4   9  29       90.42      100.24     67.94 o 
  -3   9  29       85.88      123.36     52.34 o 
  -2   9  29      826.60      843.19    197.06 o 
  -1   9  29      482.83      491.86    149.53 o 
   0   9  29     3815.03     3910.94    688.30 o 
   1   9  29      598.77      543.71    164.20 o 
   2   9  29      772.32      800.70    218.84 o 
   3   9  29      140.45      295.42    164.38 o 
   4   9  29      120.09      133.16     94.15 o 
   5   9  29      164.91      257.79     90.09 o 
  -3  10  29      385.81      330.96     97.06 o 
  -2  10  29      111.59       78.49     87.11 o 
  -1  10  29     1531.16     1222.76    234.81 o 
   0  10  29       11.95       75.86     81.74 o 
   1  10  29     1487.01     1362.74    213.89 o 
   2  10  29      102.59      245.16     85.17 o 
   3  10  29      358.34      417.01    113.33 o 
   0   1  30     1006.31      522.85    283.21 o 
   1   1  30      281.06       93.80    126.75 o 
  -1   2  30     4044.92     3683.65    635.80 o 
   0   2  30      589.92      601.62    104.97 o 
   1   2  30     4061.93     4224.66    493.68 o 
   2   2  30     3131.82     3143.25    346.46 o 
  -2   3  30     2311.17     2071.16    301.88 o 
  -1   3  30     1385.05     1255.30    228.92 o 
   0   3  30      767.51      641.95    140.49 o 
   1   3  30     1519.79     1510.38    238.87 o 
   2   3  30     2221.65     2485.91    216.57 o 
   3   3  30     3155.36     3666.36    375.88 o 
  -3   4  30     3654.08     4201.53    407.06 o 
  -2   4  30     4277.02     4631.47    307.05 o 
  -1   4  30      876.33      750.60    241.62 o 
   0   4  30     1612.14     1533.19    186.72 o 
   1   4  30      845.91      982.06    137.50 o 
   2   4  30     3968.11     4089.43    550.47 o 
   3   4  30     3718.26     4255.56    453.86 o 
   4   4  30     1400.47     1295.86    232.21 o 
  -4   5  30     2171.19     2259.02    313.32 o 
  -3   5  30      982.58     1019.45    201.92 o 
  -2   5  30     1145.17     1069.20    205.09 o 
  -1   5  30     1029.95     1068.79    182.68 o 
   0   5  30       33.04      179.71     60.80 o 
   1   5  30     1115.68     1264.38    216.96 o 
   2   5  30     1367.70     1379.37    241.03 o 
   3   5  30      910.30      766.94    142.60 o 
   4   5  30     2369.05     2500.75    381.53 o 
   5   5  30       49.17      151.62     74.23 o 
  -5   6  30     1010.11      954.23    302.02 o 
  -4   6  30     1535.80     1371.92    341.56 o 
  -3   6  30     1491.82     1251.59    253.37 o 
  -2   6  30     1064.58      989.96    291.49 o 
  -1   6  30      214.37      159.00     62.71 o 
   0   6  30      242.38      377.94     91.80 o 
   1   6  30      170.96      156.57     98.03 o 
   2   6  30     1118.07     1002.11    191.12 o 
   3   6  30     1469.33     1255.89    209.07 o 
   4   6  30     1251.07     1010.33    223.89 o 
   5   6  30     1014.36      789.87    138.63 o 
   6   6  30       92.93      105.85     60.80 o 
  -6   7  30       75.89      112.60     65.96 o 
  -5   7  30      147.76      229.64     66.31 o 
  -4   7  30      744.73      564.86    193.86 o 
  -3   7  30      583.88      528.69    113.88 o 
  -2   7  30      610.73      671.32    129.34 o 
  -1   7  30      698.01      750.60    182.20 o 
   0   7  30       35.77      128.21     78.03 o 
   1   7  30      592.61      737.93    130.84 o 
   2   7  30      656.67      453.17    130.15 o 
   3   7  30      412.99      386.23     87.22 o 
   4   7  30      557.84      643.52    192.54 o 
   5   7  30      133.37      177.34     85.71 o 
   6   7  30       52.10       18.76     66.31 o 
   7   7  30      120.60      153.75     77.28 o 
  -5   8  30     1044.93      969.46    194.11 o 
  -4   8  30      995.94      800.12    289.15 o 
  -3   8  30     1543.46     1368.24    286.25 o 
  -2   8  30      976.89     1049.86    207.95 o 
  -1   8  30      874.98      851.58    193.77 o 
   0   8  30      308.80      317.95    103.48 o 
   1   8  30      886.37      957.59    230.16 o 
   2   8  30     1195.23     1238.62    224.79 o 
   3   8  30     1477.97     1380.09    217.30 o 
   4   8  30      934.59      867.23    140.69 o 
   5   8  30     1015.43     1023.86    213.89 o 
  -4   9  30      271.99      211.91    138.63 o 
  -3   9  30     1098.39      930.83    318.86 o 
  -2   9  30     1140.22     1096.21    179.23 o 
  -1   9  30      622.08      697.83    152.50 o 
   0   9  30     1064.37      996.70    177.35 o 
   1   9  30      655.50      607.49    115.32 o 
   2   9  30     1136.75     1123.36    214.20 o 
   3   9  30     1084.33     1006.27    228.14 o 
   4   9  30      190.32      124.65     56.60 o 
   0   1  31      523.95      406.90    142.28 o 
   1   1  31      850.83      443.09    108.71 o 
  -1   2  31     1049.45     1120.95    328.76 o 
   0   2  31     1176.64     1218.00    338.66 o 
   2   2  31      623.28      505.21     87.17 o 
  -2   3  31       53.54       71.44     48.30 o 
  -1   3  31      351.30      247.56    172.30 o 
   0   3  31      227.11      144.58    102.99 o 
   1   3  31      300.33      294.41     90.27 o 
   2   3  31       64.35      121.48     58.58 o 
   3   3  31      121.15       48.88     56.44 o 
  -3   4  31      561.24      544.61    100.12 o 
  -2   4  31      782.28      765.73    138.24 o 
  -1   4  31      699.75      655.54    160.42 o 
   0   4  31      609.45      793.47    139.89 o 
   1   4  31      663.10      712.97    196.07 o 
   2   4  31      625.94      766.48    137.45 o 
   3   4  31      491.12      438.93     91.53 o 
   4   4  31       41.18      109.43     71.30 o 
  -4   5  31       82.07       68.17     76.25 o 
  -3   5  31      307.30      236.09     70.31 o 
  -2   5  31      836.18      736.10    169.99 o 
  -1   5  31      162.79      231.72     85.16 o 
   0   5  31       18.09      -17.82    114.87 o 
   1   5  31      133.41      313.30     92.32 o 
   2   5  31      760.11      908.64    152.71 o 
   3   5  31      349.16      320.03    251.52 o 
   4   5  31      137.23      300.15    111.35 o 
   5   5  31       39.60      149.20     86.60 o 
  -5   6  31      765.71      775.55    208.15 o 
  -4   6  31       97.29       93.44     58.62 o 
  -3   6  31     1433.32     1101.65    260.96 o 
  -2   6  31       67.02      -17.32     54.98 o 
  -1   6  31      652.24      541.86    119.01 o 
   0   6  31      274.42      258.67     86.51 o 
   1   6  31      680.09      651.01    131.54 o 
   2   6  31       29.62      140.68     78.40 o 
   3   6  31     1454.45     1447.40    290.28 o 
   4   6  31      125.77      167.61     66.24 o 
   5   6  31      804.03      968.20    171.73 o 
   6   6  31      574.10      465.84    208.94 o 
  -5   7  31      227.79      184.78    140.61 o 
  -4   7  31      269.04      192.11    112.89 o 
  -3   7  31       36.68       75.26    101.00 o 
  -2   7  31      632.42      576.32    150.52 o 
  -1   7  31      713.80      746.03    175.85 o 
   0   7  31     1819.44     1830.02    295.29 o 
   1   7  31      752.43      688.32    157.95 o 
   2   7  31      631.42      492.17    160.42 o 
   3   7  31       31.20      148.75     83.09 o 
   4   7  31      238.86      125.97     85.12 o 
   5   7  31      197.94      290.74     90.87 o 
  -4   8  31      391.59      417.88    112.89 o 
  -3   8  31      508.33      255.48     91.10 o 
  -2   8  31       62.68      164.38     93.08 o 
  -1   8  31     1317.31     1034.57    217.02 o 
   0   8  31       12.01      123.20     65.67 o 
   1   8  31     1251.31     1037.93    179.23 o 
   2   8  31       43.29       29.97     85.98 o 
   3   8  31      506.15      520.15    108.56 o 
   4   8  31      394.38      487.78    109.85 o 
  -1   9  31      423.30      451.11     95.37 o 
   0   9  31      301.37      226.90    118.83 o 
   1   9  31      426.76      467.41    109.92 o 
   1   1  32       39.09       55.45     69.32 o 
  -1   2  32      103.72      154.48     93.08 o 
   0   2  32        0.45       65.36     95.06 o 
   1   2  32      113.85      119.54     70.21 o 
   2   2  32       75.38       31.59     48.61 o 
  -2   3  32      252.18      217.85    110.91 o 
  -1   3  32      464.44      429.77    110.91 o 
   0   3  32      376.70      329.22     71.26 o 
   1   3  32      549.97      482.31    106.40 o 
   2   3  32      233.40      320.84    114.87 o 
   3   3  32      589.23      536.21    111.01 o 
  -3   4  32      721.80      651.31    169.18 o 
  -2   4  32       55.50      102.99     91.10 o 
  -1   4  32       42.03       81.20     75.26 o 
   0   4  32      748.51      730.80    221.81 o 
   1   4  32       22.25       97.04    128.73 o 
   2   4  32       38.16       35.63     84.65 o 
   3   4  32      771.15      818.71    141.42 o 
   4   4  32      134.35      243.96     94.07 o 
  -4   5  32      458.39      264.39     80.58 o 
  -3   5  32      157.50      155.85     59.47 o 
  -2   5  32       69.64       92.69     47.64 o 
  -1   5  32      313.82      344.60    168.34 o 
   0   5  32       18.53      -15.84    118.83 o 
   1   5  32      331.31      243.80     81.35 o 
   2   5  32       90.45      116.04     66.51 o 
   3   5  32      217.24      183.90    110.91 o 
   4   5  32      390.38      261.59     83.25 o 
   5   5  32       99.76       92.59     62.39 o 
  -5   6  32      494.91      313.19     90.80 o 
  -4   6  32       80.63       40.47     63.69 o 
  -3   6  32      508.83      542.65    140.61 o 
  -1   6  32      146.80      223.79    126.75 o 
   0   6  32      497.87      336.68    122.79 o 
   1   6  32      124.06      248.31     81.08 o 
   2   6  32       81.01       81.05     55.20 o 
   3   6  32      539.20      379.42    108.71 o 
   4   6  32      147.69      245.55    101.00 o 
   5   6  32      519.08      480.15    102.10 o 
  -4   7  32      408.33      243.60    104.97 o 
  -2   7  32      671.87      643.66    223.79 o 
  -1   7  32      350.87      413.92    156.46 o 
   0   7  32       11.56       90.67     92.09 o 
   1   7  32      374.13      341.65     83.87 o 
   2   7  32      705.04      746.51    203.00 o 
   3   7  32      487.72      354.96     99.24 o 
   4   7  32      424.07      295.53     96.35 o 
  -2   8  32      136.63      233.70    136.65 o 
  -1   8  32       74.99      224.36     96.30 o 
   0   8  32        2.53      155.81     89.33 o 
   1   8  32       81.95      120.33     57.21 o 
   2   8  32      186.57      206.00     79.22 o 
   0   1  33     3831.95     4943.29    507.00 o 
   0   2  33      147.88      118.83    102.99 o 
   1   2  33      691.68      473.27    127.05 o 
   2   2  33       52.68      148.54    101.00 o 
  -2   3  33      373.87      409.96    118.83 o 
  -1   3  33     1664.43     1770.55    304.99 o 
   0   3  33     1262.47     1182.35    394.12 o 
   2   3  33      446.08      433.73    116.85 o 
   3   3  33        7.48       53.47     55.45 o 
  -3   4  33       51.69      107.51     58.62 o 
  -2   4  33      934.23      570.38    168.34 o 
   0   4  33     1122.23      978.36    326.78 o 
   1   4  33      675.58      776.35    358.47 o 
   2   4  33     1017.46     1105.11    255.48 o 
   3   4  33       17.82       49.91     42.84 o 
   4   4  33     1046.73     1012.73    227.56 o 
  -4   5  33     1035.71      801.69    237.61 o 
  -3   5  33      147.14      120.81     77.24 o 
  -1   5  33     1250.46     1277.41    243.60 o 
   0   5  33        6.00       -1.98    116.85 o 
   1   5  33     1227.22     1136.80    231.72 o 
   2   5  33      649.55      646.71    130.32 o 
   3   5  33       80.29      156.08     87.54 o 
   4   5  33     1128.88      961.99    151.08 o 
   5   5  33      634.78      497.63    118.64 o 
  -4   6  33      646.14      720.90    178.24 o 
  -2   6  33     1656.61     2233.99    461.45 o 
  -1   6  33      150.92      308.96    124.77 o 
   0   6  33     1036.92      855.57    289.15 o 
   1   6  33      209.07      161.52     84.26 o 
   2   6  33     1610.86     1593.25    293.50 o 
   3   6  33      358.79      283.19     68.89 o 
   4   6  33      731.69      610.06    201.02 o 
  -2   7  33      352.10      198.05    114.87 o 
  -1   7  33     1177.24     1736.89    425.80 o 
   0   7  33      593.56      655.98    123.15 o 
   1   7  33     1348.92     1341.80    216.63 o 
   2   7  33      321.76      260.80    132.69 o 
   0   1  34      566.82      600.09    174.28 o 
   1   1  34     4315.22     4822.48   2465.71 o 
  -1   2  34     2970.71     3572.80    562.46 o 
   1   2  34     3207.22     3450.01    409.96 o 
   2   2  34     1056.48     1019.95    261.42 o 
  -2   3  34     2299.58     2226.07    289.15 o 
   0   3  34     2201.78     2400.35    681.29 o 
   1   3  34     2957.94     3164.82    651.58 o 
   2   3  34     2264.15     2113.18    619.89 o 
   3   3  34     1098.58      796.16    285.19 o 
  -1   4  34      536.62      768.43    229.74 o 
   0   4  34      459.87      520.87    144.58 o 
   1   4  34      597.27      913.00    219.83 o 
   2   4  34     1377.08     1505.17    475.32 o 
   3   4  34     1289.44     1194.23    261.42 o 
   4   4  34     1615.17     1449.19    287.05 o 
  -1   5  34      846.69      956.57    303.01 o 
   0   5  34     1686.62     1297.22    415.90 o 
   1   5  34      934.39      952.61    409.96 o 
   2   5  34     2545.90     2067.63    766.45 o 
   3   5  34     1271.88     1366.54    218.89 o 
  -1   6  34      137.43      215.87    134.67 o 
   0   6  34      307.37      334.70    140.61 o 
   1   6  34      114.60       85.16    118.83 o 
   1   1  35       51.55       41.59     47.53 o 
   0   2  35     3622.48     4341.23    578.30 o 
   1   2  35     3598.86     4006.52    675.35 o 
   2   2  35     1837.06     1655.69    423.82 o 
   0   3  35       57.22      124.77    106.95 o 
   1   3  35      384.68      312.92    138.63 o 
   2   3  35      725.27      673.37    267.37 o 
  -1   4  35     3180.17     2986.57    916.97 o 
   0   4  35     2081.89     2160.71    562.46 o 
   1   4  35     3141.28     2998.46    966.48 o 
   2   4  35     1195.72     1035.79    231.72 o 
   0   1  36       47.62      215.87    118.83 o 
                                                 
